# Supplementary material for: Characterizing gene-gene interactions in a statistical epistasis network of twelve candidate genes for obesity
Source: BioData Min. 2015 Dec 29;8:45. doi: 10.1186/s13040-015-0077-x (PMC4693412; doi:10.1186/s13040-015-0077-x)
Supplement: Additional file 1: Table S1. — Gene categorization. Shown here are the chromosomal locations (NCBI build 36) used to assign a SNP to a gene. Chromosomal location refers to the gene’s boundaries +/− a 500 kb window around it. The number of SNPs that were categorized to each of the 12 candidate obesity genes are also shown. Known biological roles of genes were found using GeneCards database (www.genecards.org, Accessed March 31, 2015) or from the literature sources cited. (XLSX 39 kb) [file 13040_2015_77_MOESM1_ESM.xlsx]

## Sheet: Sheet1
Supplementary Table 1. Gene categorization. Shown here are the chromosomal locations (NCBI build 36) used to assign a SNP to a gene. Chromosomal location refers to the gene's boundaries +/- a 500kb window around it. The number of SNPs that were categorized to each of the 12 candidate obesity genes are also shown. Known biological roles of genes were found using GeneCards database (www.genecards.o…
Gene	Chromosomal location	No. of SNPs	Function
FTO	chr16:51795375-53205880	175	Exact physiological function is unknown. Mouse and human studies indicate a role in the nervouse and cardiovascular system.
MC4R	chr18:55689543-56690981	108	Encodes for the membrane-bound receptor that is part of the melanocortin receptor family. Defects in this gene are known to cause severe obesity. Also known to be a major regulator of energy homeostasis and regulating the brain's role in appetite control (Fani et al. 2014).
KCTD15	chr19:38479590-39498506	129	Unknown function. Found to be highly expressed in hypothalamus and brain. (Willer et al. 2009)
TMEM18	chr2:157972-1167439	144	Unknown function. Found to be highly expressed in hypothalamus and brain. (Willer et al. 2009)
NEGR1	chr1:71141212-73020865	135	May be involved in cell adhesion. Encodes for a protein that is part of the immunoglobulin family, and is highly expressed in the hypothalamus. (Walley et al. 2012)
SH2B1	chr16:28282796-29293035	25	Encodes for a protein belonging to the SH2-domain containing mediators family. The protein activates various kinases.
FAIM2	chr12:48046945-49084027	56	Encodes for an antiapoptotic protein that protects cells from Fas-induced apoptosis.
SEC16B	chr1:175664864-176705673	96	A homolog of S. cerevisiae Sec16 in mammals. It is required for normal ER organization. Also required for secretory traffic from the ER to the Golgi.
ETV5	chr3:186746799-187809595	101	GO annotations related to this gene include transcription regulatory region DNA binding and sequence-specific DNA binding transcription factor activity.
BDNF	chr11:27133017-28200181	80	Encodes for a protein that belongs to the nerve growth factor family.
MTCH2	chr11:47095433-48120782	56	Encodes for an outer mitochondrial membrane protein that may have a role in apoptosis. (Bernhard et al. 2012)
GNPDA2	chr4:43898568-44923408	86	Encodes for an allosteric enzyme that catalyzes the reversible reaction of D-glucosamine-6-phosphate into D-fructose-6-phosphate and ammonium.
