# Supplementary material for: Characterizing gene-gene interactions in a statistical epistasis network of twelve candidate genes for obesity
Source: BioData Min. 2015 Dec 29;8:45. doi: 10.1186/s13040-015-0077-x (PMC4693412; doi:10.1186/s13040-015-0077-x)
Supplement: Additional file 2: Table S2. — Mutual information values for 58 SNPs within the network at the percolation threshold. Shown here are the statistically significant mutual information values (p-value < 0.05) of 58 SNPs within the network at the percolation threshold. P-values were calculated from a 1000 permutations. (XLSX 48 kb) [file 13040_2015_77_MOESM2_ESM.xlsx]

## Sheet: Network_vertex_list_with_p_valu
Supplementary Table 2. Shown here are the statistically significant mutual information values (p-value < 0.05) of 58 SNPs within the network at the percolation threshold. P-values were calculated from a 1000 permutations.
SNP rs#	SNP ss#	Gene	Mutual Information	Permuted P-value
rs17066891	ss66291976	MC4R	0.0201388	<0.001
rs9940128	ss66271248	FTO	0.016952	0.001
rs1866510	ss66211343	GNPDA43	0.0178955	0.002
rs9949577	ss66412452	MC4R	0.0148675	0.002
rs12696555	ss66131019	ETV5	0.0137575	0.004
rs526251	ss66091837	KCTD15	0.0112124	0.005
rs10209543	ss66250994	TMEM18	0.0146324	0.005
rs10500271	ss66503346	KCTD15	0.0122272	0.006
rs366330	ss66531446	TMEM18	0.0141637	0.006
rs16953089	ss66068541	FTO	0.0117722	0.007
rs649721	ss66082580	MC4R	0.0150969	0.007
rs12117681	ss66492111	NEGR1	0.0113554	0.008
rs11029886	ss66311350	BDNF	0.0107122	0.011
rs752294	ss66052817	KCTD15	0.011054	0.012
rs6484347	ss66500372	BDNF	0.0106767	0.012
rs10753172	ss66419062	SEC16B	0.0101554	0.014
rs1867697	ss66404435	KCTD15	0.00976662	0.015
rs9930506	ss66518945	FTO	0.012445	0.015
rs6746997	ss66528949	TMEM18	0.01006	0.015
rs17817288	ss66043781	FTO	0.00988994	0.016
rs17067176	ss66373198	MC4R	0.00898514	0.017
rs17091031	ss66160090	NEGR1	0.00988968	0.018
rs17042013	ss66095494	TMEM18	0.00984582	0.019
rs10838782	ss66208940	MTCH2	0.0124679	0.019
rs6704725	ss66116580	TMEM18	0.00884172	0.02
rs16852397	ss66143114	SEC16B	0.0103386	0.02
rs4923460	ss66488325	BDNF	0.00948736	0.02
rs17066836	ss66122057	MC4R	0.0087977	0.021
rs2075205	ss66167233	FTO	0.0123794	0.021
rs1874024	ss66461544	FTO	0.00934662	0.022
rs12611086	ss66305711	KCTD15	0.0122319	0.024
rs11692330	ss66299094	TMEM18	0.00855686	0.025
rs6726475	ss66325343	TMEM18	0.00880386	0.025
rs1108923	ss66132902	FAIM2	0.00903322	0.028
rs1108326	ss66446262	KCTD15	0.00947873	0.028
rs13319664	ss66336556	ETV5	0.00863769	0.029
rs1112456	ss66432962	NEGR1	0.0087174	0.029
rs10753177	ss66189409	SEC16B	0.00767697	0.03
rs10798570	ss66322541	SEC16B	0.00756566	0.03
rs2726838	ss66496512	BDNF	0.00823227	0.031
rs4274632	ss66117219	TMEM18	0.0109788	0.032
rs1212157	ss66044041	FTO	0.00848169	0.037
rs9924471	ss66127600	SH2B1	0.00792781	0.037
rs650313	ss66419494	MC4R	0.00817397	0.037
rs4447635	ss66384391	TMEM18	0.0102414	0.038
rs11873709	ss66393928	MC4R	0.00852418	0.038
rs11209875	ss66493255	NEGR1	0.00765192	0.038
rs543587	ss66481297	MC4R	0.00838208	0.039
rs4686783	ss66152764	ETV5	0.0107928	0.04
rs6754187	ss66198026	TMEM18	0.00826802	0.041
rs10835210	ss66383924	BDNF	0.00755698	0.042
rs300705	ss66096086	TMEM18	0.00754627	0.045
rs6838327	ss66100986	GNPDA68	0.00725543	0.047
rs1013442	ss66367496	BDNF	0.00732103	0.047
rs10489882	ss66099960	SEC16B	0.00733497	0.049
rs12144442	ss66291177	SEC16B	0.00746639	0.049
rs954502	ss66122579	SEC16B	0.0096141	0.05
