# Supplementary material for: Characterizing gene-gene interactions in a statistical epistasis network of twelve candidate genes for obesity
Source: BioData Min. 2015 Dec 29;8:45. doi: 10.1186/s13040-015-0077-x (PMC4693412; doi:10.1186/s13040-015-0077-x)
Supplement: Additional file 3: Table S3. — Information gain values for 1241 edges within the network at the percolation threshold. Shown here are the statistically significant information gain values (p-value < 0.05) of 1241 edges within the network at the percolation threshold. P-values were calculated from a 1000 permutations. Also shown are the corresponding genes for each SNP. (XLSX 139 kb) [file 13040_2015_77_MOESM3_ESM.xlsx]

## Sheet: Network_vertex_list_with_p_valu
Supplementary Table 3. Shown here are the statistically significant information gain values (p-value < 0.05) of 1241 edges within the network at the percolation threshold. P-values were calculated from a 1000 permutations. Also shown are the corresponding genes for each SNP.
Interaction	SNP1 rs#	SNP1 ss#	Gene1	SNP2 rs#	SNP2 ss#	Gene2	Mutual Information	Permuted P-value
rs2867133,rs9878325	rs2867133	ss66067342	TMEM18	rs9878325	ss66176929	ETV5	0.0473789	<0.001
rs7110708,rs8105874	rs7110708	ss66411272	BDNF	rs8105874	ss66128496	KCTD15	0.0433242	<0.001
rs17360705,rs1673518	rs17360705	ss66279460	SEC16B	rs1673518	ss66082583	MC4R	0.0424187	<0.001
rs10798574,rs2245826	rs10798574	ss66222710	SEC16B	rs2245826	ss66254637	BDNF	0.0391776	<0.001
rs8179316,rs1316803	rs8179316	ss66257129	NEGR1	rs1316803	ss66178901	TMEM18	0.0385345	<0.001
rs3759125,rs639407	rs3759125	ss66087721	FAIM2	rs639407	ss66442270	MC4R	0.0383829	<0.001
rs2902210,rs10167992	rs2902210	ss66305981	SEC16B	rs10167992	ss66142143	TMEM18	0.0380964	<0.001
rs176174,rs12611086	rs176174	ss66094338	KCTD15	rs12611086	ss66305711	KCTD15	0.038041	<0.001
rs2867133,rs9872857	rs2867133	ss66067342	TMEM18	rs9872857	ss66153899	ETV5	0.0377962	<0.001
rs2630389,rs2278260	rs2630389	ss66452345	NEGR1	rs2278260	ss66066220	KCTD15	0.0375154	<0.001
rs7138803,rs11663816	rs7138803	ss66089137	FAIM2	rs11663816	ss66345331	MC4R	0.0368784	<0.001
rs1905978,rs6548270	rs1905978	ss66329295	NEGR1	rs6548270	ss66178173	TMEM18	0.0368387	<0.001
rs11686452,rs17817288	rs11686452	ss66287938	TMEM18	rs17817288	ss66043781	FTO	0.0367879	<0.001
rs11030180,rs8060235	rs11030180	ss66425690	BDNF	rs8060235	ss66041099	FTO	0.0362847	<0.001
rs41508450,rs1510174	rs41508450	ss66304899	SEC16B	rs1510174	ss66291894	FTO	0.0359294	<0.001
rs17042013,rs529579	rs17042013	ss66095494	TMEM18	rs529579	ss66503344	KCTD15	0.0359165	<0.001
rs2685248,rs10422643	rs2685248	ss66418156	TMEM18	rs10422643	ss66476397	KCTD15	0.0357772	<0.001
rs6416056,rs1560402	rs6416056	ss66263901	BDNF	rs1560402	ss66150088	MC4R	0.0355985	<0.001
rs697769,rs4784376	rs697769	ss66373061	FTO	rs4784376	ss66043981	FTO	0.0352633	<0.001
rs4358154,rs4788076	rs4358154	ss66042427	TMEM18	rs4788076	ss66422141	SH2B1	0.0352119	<0.001
rs17041285,rs3809634	rs17041285	ss66086572	TMEM18	rs3809634	ss66109665	FTO	0.0351676	<0.001
rs12696555,rs529579	rs12696555	ss66131019	ETV5	rs529579	ss66503344	KCTD15	0.0350838	<0.001
rs2048545,rs16953089	rs2048545	ss66231745	GNPDA2	rs16953089	ss66068541	FTO	0.0349043	<0.001
rs2422136,rs12419289	rs2422136	ss66225243	NEGR1	rs12419289	ss66149700	BDNF	0.0348664	<0.001
rs1530790,rs1478524	rs1530790	ss66275336	FTO	rs1478524	ss66231853	MC4R	0.0347879	<0.001
rs17041285,rs41527249	rs17041285	ss66086572	TMEM18	rs41527249	ss66158568	ETV5	0.0346766	<0.001
rs4358154,rs4686783	rs4358154	ss66042427	TMEM18	rs4686783	ss66152764	ETV5	0.0346272	<0.001
rs4358154,rs17066403	rs4358154	ss66042427	TMEM18	rs17066403	ss66329806	MC4R	0.0343356	<0.001
rs2066371,rs7233258	rs2066371	ss66257702	NEGR1	rs7233258	ss66038831	MC4R	0.0343245	<0.001
rs3922650,rs1867697	rs3922650	ss66080655	SEC16B	rs1867697	ss66404435	KCTD15	0.034316	<0.001
rs4650977,rs3897645	rs4650977	ss66514330	SEC16B	rs3897645	ss66087170	MC4R	0.0340949	<0.001
rs946817,rs4428039	rs946817	ss66281347	SEC16B	rs4428039	ss66485659	TMEM18	0.0337481	<0.001
rs6447385,rs649721	rs6447385	ss66488741	GNPDA2	rs649721	ss66082580	MC4R	0.0337009	<0.001
rs7592497,rs7136648	rs7592497	ss66342210	TMEM18	rs7136648	ss66095500	FAIM2	0.0336211	<0.001
rs10767665,rs7250481	rs10767665	ss66151208	BDNF	rs7250481	ss66447842	KCTD15	0.0335824	<0.001
rs4081366,rs10835140	rs4081366	ss66215415	SEC16B	rs10835140	ss66403975	BDNF	0.0335371	<0.001
rs10219275,rs4783840	rs10219275	ss66395173	BDNF	rs4783840	ss66521297	FTO	0.0332423	<0.001
rs10838782,rs284688	rs10838782	ss66208940	MTCH2	rs284688	ss66186381	KCTD15	0.0331433	<0.001
rs7639756,rs7938467	rs7639756	ss66429331	ETV5	rs7938467	ss66387865	BDNF	0.0329422	<0.001
rs4652287,rs176174	rs4652287	ss66230305	SEC16B	rs176174	ss66094338	KCTD15	0.0327947	<0.001
rs4650977,rs7938467	rs4650977	ss66514330	SEC16B	rs7938467	ss66387865	BDNF	0.0327467	<0.001
rs3817334,rs3809634	rs3817334	ss66089953	MTCH2	rs3809634	ss66109665	FTO	0.032735	<0.001
rs252299,rs4805877	rs252299	ss66450568	SH2B1	rs4805877	ss66094237	KCTD15	0.0326996	<0.001
rs4325783,rs284328	rs4325783	ss66081207	TMEM18	rs284328	ss66401145	KCTD15	0.0326637	<0.001
rs2902237,rs4325783	rs2902237	ss66099984	SEC16B	rs4325783	ss66081207	TMEM18	0.0325968	<0.001
rs6707477,rs7136648	rs6707477	ss66347667	TMEM18	rs7136648	ss66095500	FAIM2	0.0325908	<0.001
rs2245826,rs1510174	rs2245826	ss66254637	BDNF	rs1510174	ss66291894	FTO	0.0325594	<0.001
rs1866510,rs1673518	rs1866510	ss66211343	GNPDA2	rs1673518	ss66082583	MC4R	0.0325169	<0.001
rs3759125,rs3809634	rs3759125	ss66087721	FAIM2	rs3809634	ss66109665	FTO	0.0324825	<0.001
rs1866510,rs8105874	rs1866510	ss66211343	GNPDA2	rs8105874	ss66128496	KCTD15	0.0324311	<0.001
rs6548270,rs11674922	rs6548270	ss66178173	TMEM18	rs11674922	ss66479705	TMEM18	0.032402	<0.001
rs10889923,rs1430374	rs10889923	ss66229749	NEGR1	rs1430374	ss66498303	MC4R	0.0323715	<0.001
rs6782743,rs7104230	rs6782743	ss66460453	ETV5	rs7104230	ss66136777	BDNF	0.0323545	<0.001
rs3817334,rs967809	rs3817334	ss66089953	MTCH2	rs967809	ss66085297	MC4R	0.0322992	<0.001
rs296741,rs1544667	rs296741	ss66041902	FAIM2	rs1544667	ss66078539	FTO	0.0322013	<0.001
rs1459793,rs3809634	rs1459793	ss66262198	NEGR1	rs3809634	ss66109665	FTO	0.0321945	<0.001
rs1840547,rs967809	rs1840547	ss66268700	MC4R	rs967809	ss66085297	MC4R	0.032088	<0.001
rs9815791,rs1477196	rs9815791	ss66076870	ETV5	rs1477196	ss66043782	FTO	0.0320752	<0.001
rs2348347,rs7205009	rs2348347	ss66354015	GNPDA2	rs7205009	ss66090463	FTO	0.0320388	<0.001
rs4274632,rs12696555	rs4274632	ss66117219	TMEM18	rs12696555	ss66131019	ETV5	0.0319676	<0.001
rs11811835,rs2482997	rs11811835	ss66497167	NEGR1	rs2482997	ss66386403	KCTD15	0.0319182	<0.001
rs2066371,rs1562797	rs2066371	ss66257702	NEGR1	rs1562797	ss66179200	FTO	0.03184	<0.001
rs17818920,rs9953959	rs17818920	ss66163485	FTO	rs9953959	ss66067840	MC4R	0.0317974	<0.001
rs967809,rs529579	rs967809	ss66085297	MC4R	rs529579	ss66503344	KCTD15	0.0317946	<0.001
rs2902210,rs6712649	rs2902210	ss66305981	SEC16B	rs6712649	ss66341575	TMEM18	0.031759	<0.001
rs4533500,rs284328	rs4533500	ss66222883	TMEM18	rs284328	ss66401145	KCTD15	0.0317062	<0.001
rs1516728,rs1478524	rs1516728	ss66174080	ETV5	rs1478524	ss66231853	MC4R	0.0316312	<0.001
rs8179265,rs1316803	rs8179265	ss66439314	NEGR1	rs1316803	ss66178901	TMEM18	0.0315767	<0.001
rs2630389,rs11029846	rs2630389	ss66452345	NEGR1	rs11029846	ss66230874	BDNF	0.0315626	<0.001
rs7571872,rs4624587	rs7571872	ss66196335	TMEM18	rs4624587	ss66340440	ETV5	0.0315452	<0.001
rs385272,rs4358154	rs385272	ss66479025	TMEM18	rs4358154	ss66042427	TMEM18	0.0315218	<0.001
rs385272,rs2685248	rs385272	ss66479025	TMEM18	rs2685248	ss66418156	TMEM18	0.0314875	<0.001
rs252299,rs736682	rs252299	ss66450568	SH2B1	rs736682	ss66408841	KCTD15	0.0314679	<0.001
rs4081366,rs1420290	rs4081366	ss66215415	SEC16B	rs1420290	ss66084535	FTO	0.031414	<0.001
rs366330,rs8105874	rs366330	ss66531446	TMEM18	rs8105874	ss66128496	KCTD15	0.0314063	<0.001
rs11674922,rs7114011	rs11674922	ss66479705	TMEM18	rs7114011	ss66125913	MTCH2	0.0314027	<0.001
rs11674922,rs4992357	rs11674922	ss66479705	TMEM18	rs4992357	ss66083123	MTCH2	0.0313885	<0.001
rs1890035,rs231976	rs1890035	ss66352598	SEC16B	rs231976	ss66195931	SH2B1	0.0313826	<0.001
rs4348979,rs2689249	rs4348979	ss66220501	FAIM2	rs2689249	ss66308235	FTO	0.0313201	<0.001
rs10838782,rs284328	rs10838782	ss66208940	MTCH2	rs284328	ss66401145	KCTD15	0.0312967	<0.001
rs389621,rs6548270	rs389621	ss66434015	TMEM18	rs6548270	ss66178173	TMEM18	0.0312646	<0.001
rs2683986,rs41445444	rs2683986	ss66521326	TMEM18	rs41445444	ss66397245	GNPDA2	0.0312163	<0.001
rs17090955,rs3809634	rs17090955	ss66220485	NEGR1	rs3809634	ss66109665	FTO	0.0312021	<0.001
rs2902237,rs10835210	rs2902237	ss66099984	SEC16B	rs10835210	ss66383924	BDNF	0.0311956	<0.001
rs6444089,rs9953959	rs6444089	ss66224100	ETV5	rs9953959	ss66067840	MC4R	0.0310754	<0.001
rs1358042,rs10742817	rs1358042	ss66218403	NEGR1	rs10742817	ss66068192	MTCH2	0.0310574	<0.001
rs6803127,rs16952728	rs6803127	ss66128419	ETV5	rs16952728	ss66083664	FTO	0.0310486	<0.001
rs2280390,rs1861868	rs2280390	ss66100564	ETV5	rs1861868	ss66282657	FTO	0.0310419	<0.001
rs2862033,rs17602094	rs2862033	ss66505676	SEC16B	rs17602094	ss66094227	KCTD15	0.0310248	<0.001
rs2181264,rs4608682	rs2181264	ss66091848	SEC16B	rs4608682	ss66054002	ETV5	0.0309979	<0.001
rs2867133,rs4686782	rs2867133	ss66067342	TMEM18	rs4686782	ss66076973	ETV5	0.0309694	<0.001
rs985205,rs3897645	rs985205	ss66071482	BDNF	rs3897645	ss66087170	MC4R	0.0309633	<0.001
rs10742817,rs12611086	rs10742817	ss66068192	MTCH2	rs12611086	ss66305711	KCTD15	0.0309594	<0.001
rs4541395,rs638515	rs4541395	ss66423899	ETV5	rs638515	ss66138118	FAIM2	0.0309582	<0.001
rs11029846,rs11084747	rs11029846	ss66230874	BDNF	rs11084747	ss66115920	KCTD15	0.0309567	<0.001
rs385272,rs9940700	rs385272	ss66479025	TMEM18	rs9940700	ss66227839	FTO	0.0309405	<0.001
rs6265,rs4784404	rs6265	ss66120185	BDNF	rs4784404	ss66200286	FTO	0.0308594	<0.001
rs932676,rs7592497	rs932676	ss66099939	SEC16B	rs7592497	ss66342210	TMEM18	0.0308467	<0.001
rs4650977,rs11724396	rs4650977	ss66514330	SEC16B	rs11724396	ss66396244	GNPDA2	0.0308288	<0.001
rs7535916,rs4453719	rs7535916	ss66258025	NEGR1	rs4453719	ss66500595	TMEM18	0.0308219	<0.001
rs12419289,rs12925189	rs12419289	ss66149700	BDNF	rs12925189	ss66146393	FTO	0.0308206	<0.001
rs12726880,rs231976	rs12726880	ss66299210	NEGR1	rs231976	ss66195931	SH2B1	0.0308165	<0.001
rs1883460,rs6548270	rs1883460	ss66299693	NEGR1	rs6548270	ss66178173	TMEM18	0.0307812	<0.001
rs11209829,rs4358154	rs11209829	ss66399592	NEGR1	rs4358154	ss66042427	TMEM18	0.0307552	<0.001
rs2160804,rs9953959	rs2160804	ss66092769	ETV5	rs9953959	ss66067840	MC4R	0.0307286	<0.001
rs10742817,rs4806003	rs10742817	ss66068192	MTCH2	rs4806003	ss66334723	KCTD15	0.0307125	<0.001
rs7136648,rs1943231	rs7136648	ss66095500	FAIM2	rs1943231	ss66497637	MC4R	0.0306964	<0.001
rs4783840,rs284689	rs4783840	ss66521297	FTO	rs284689	ss66260523	KCTD15	0.0306606	<0.001
rs707444,rs2046854	rs707444	ss66500817	NEGR1	rs2046854	ss66517170	GNPDA2	0.030643	<0.001
rs10753151,rs11873709	rs10753151	ss66207796	SEC16B	rs11873709	ss66393928	MC4R	0.0306147	<0.001
rs2181264,rs12512921	rs2181264	ss66091848	SEC16B	rs12512921	ss66426644	GNPDA2	0.030575	<0.001
rs4274632,rs2278260	rs4274632	ss66117219	TMEM18	rs2278260	ss66066220	KCTD15	0.0305599	<0.001
rs7938467,rs11169170	rs7938467	ss66387865	BDNF	rs11169170	ss66205694	FAIM2	0.0305542	<0.001
rs12618380,rs4686710	rs12618380	ss66516669	TMEM18	rs4686710	ss66144821	ETV5	0.0305067	<0.001
rs6778486,rs17602094	rs6778486	ss66038371	ETV5	rs17602094	ss66094227	KCTD15	0.0304902	<0.001
rs7535203,rs8105874	rs7535203	ss66364217	SEC16B	rs8105874	ss66128496	KCTD15	0.0304298	<0.001
rs12271278,rs10742817	rs12271278	ss66441379	BDNF	rs10742817	ss66068192	MTCH2	0.0303861	<0.001
rs11209782,rs252299	rs11209782	ss66118592	NEGR1	rs252299	ss66450568	SH2B1	0.0303697	<0.001
rs10495480,rs1942922	rs10495480	ss66096083	TMEM18	rs1942922	ss66488486	MC4R	0.0303182	<0.001
rs4325783,rs7136648	rs4325783	ss66081207	TMEM18	rs7136648	ss66095500	FAIM2	0.0302891	<0.001
rs1879523,rs3817334	rs1879523	ss66272577	TMEM18	rs3817334	ss66089953	MTCH2	0.0302712	<0.001
rs1111483,rs9953959	rs1111483	ss66478096	FTO	rs9953959	ss66067840	MC4R	0.0302566	<0.001
rs2867133,rs3759125	rs2867133	ss66067342	TMEM18	rs3759125	ss66087721	FAIM2	0.0301954	<0.001
rs531071,rs11602246	rs531071	ss66344124	NEGR1	rs11602246	ss66193107	BDNF	0.0300677	<0.001
rs3897645,rs529579	rs3897645	ss66087170	MC4R	rs529579	ss66503344	KCTD15	0.0300624	<0.001
rs4511755,rs2046854	rs4511755	ss66479257	TMEM18	rs2046854	ss66517170	GNPDA2	0.0300359	<0.001
rs389621,rs4274632	rs389621	ss66434015	TMEM18	rs4274632	ss66117219	TMEM18	0.0299545	<0.001
rs6782743,rs11169282	rs6782743	ss66460453	ETV5	rs11169282	ss66258670	FAIM2	0.0299388	<0.001
rs4940497,rs1867697	rs4940497	ss66329832	MC4R	rs1867697	ss66404435	KCTD15	0.0298353	<0.001
rs4458241,rs1430374	rs4458241	ss66366340	TMEM18	rs1430374	ss66498303	MC4R	0.0298173	<0.001
rs10209543,rs759671	rs10209543	ss66250994	TMEM18	rs759671	ss66195183	ETV5	0.0297848	<0.001
rs4788076,rs17199152	rs4788076	ss66422141	SH2B1	rs17199152	ss66044967	FTO	0.0297832	<0.001
rs2066371,rs8179265	rs2066371	ss66257702	NEGR1	rs8179265	ss66439314	NEGR1	0.0297772	<0.001
rs1879523,rs6782743	rs1879523	ss66272577	TMEM18	rs6782743	ss66460453	ETV5	0.0297483	<0.001
rs2268821,rs17066403	rs2268821	ss66145542	ETV5	rs17066403	ss66329806	MC4R	0.0297452	<0.001
rs1879523,rs12932428	rs1879523	ss66272577	TMEM18	rs12932428	ss66053592	FTO	0.0297428	<0.001
rs6740249,rs7200972	rs6740249	ss66382489	TMEM18	rs7200972	ss66090053	FTO	0.0297307	<0.001
rs9964158,rs4806003	rs9964158	ss66242937	MC4R	rs4806003	ss66334723	KCTD15	0.0297029	<0.001
rs1890035,rs8083367	rs1890035	ss66352598	SEC16B	rs8083367	ss66481608	MC4R	0.0296927	<0.001
rs252496,rs3809634	rs252496	ss66142817	SH2B1	rs3809634	ss66109665	FTO	0.0296626	<0.001
rs17041285,rs7250481	rs17041285	ss66086572	TMEM18	rs7250481	ss66447842	KCTD15	0.0296329	<0.001
rs10489882,rs2683986	rs10489882	ss66099960	SEC16B	rs2683986	ss66521326	TMEM18	0.0295745	<0.001
rs10753177,rs1562797	rs10753177	ss66189409	SEC16B	rs1562797	ss66179200	FTO	0.0295467	<0.001
rs500647,rs9953959	rs500647	ss66374665	NEGR1	rs9953959	ss66067840	MC4R	0.0295347	<0.001
rs17066403,rs1478524	rs17066403	ss66329806	MC4R	rs1478524	ss66231853	MC4R	0.0294827	<0.001
rs1486080,rs2685248	rs1486080	ss66402127	NEGR1	rs2685248	ss66418156	TMEM18	0.0294275	<0.001
rs7927234,rs7184060	rs7927234	ss66364759	BDNF	rs7184060	ss66044018	FTO	0.0294266	<0.001
rs17529888,rs11169170	rs17529888	ss66443374	NEGR1	rs11169170	ss66205694	FAIM2	0.0294116	<0.001
rs6724028,rs284328	rs6724028	ss66245616	TMEM18	rs284328	ss66401145	KCTD15	0.0293809	<0.001
rs10783342,rs3809634	rs10783342	ss66138236	FAIM2	rs3809634	ss66109665	FTO	0.0293617	<0.001
rs2300179,rs1478524	rs2300179	ss66490699	NEGR1	rs1478524	ss66231853	MC4R	0.0293611	<0.001
rs6719651,rs3809634	rs6719651	ss66217847	TMEM18	rs3809634	ss66109665	FTO	0.02936	<0.001
rs10835254,rs1942922	rs10835254	ss66295625	BDNF	rs1942922	ss66488486	MC4R	0.0293554	<0.001
rs2630389,rs1942919	rs2630389	ss66452345	NEGR1	rs1942919	ss66048420	MC4R	0.0293446	<0.001
rs6580738,rs176174	rs6580738	ss66472513	FAIM2	rs176174	ss66094338	KCTD15	0.0292981	<0.001
rs1334000,rs4081366	rs1334000	ss66163124	NEGR1	rs4081366	ss66215415	SEC16B	0.0292898	<0.001
rs6707477,rs1510174	rs6707477	ss66347667	TMEM18	rs1510174	ss66291894	FTO	0.0292791	<0.001
rs16852801,rs244773	rs16852801	ss66297779	SEC16B	rs244773	ss66088860	KCTD15	0.0292751	<0.001
rs578096,rs4587520	rs578096	ss66199824	NEGR1	rs4587520	ss66436734	NEGR1	0.0292569	<0.001
rs985205,rs17066403	rs985205	ss66071482	BDNF	rs17066403	ss66329806	MC4R	0.0292551	<0.001
rs2685248,rs2348347	rs2685248	ss66418156	TMEM18	rs2348347	ss66354015	GNPDA2	0.0292476	<0.001
rs6580738,rs285690	rs6580738	ss66472513	FAIM2	rs285690	ss66345680	KCTD15	0.0292422	<0.001
rs12696555,rs1942922	rs12696555	ss66131019	ETV5	rs1942922	ss66488486	MC4R	0.0292072	<0.001
rs348495,rs3759125	rs348495	ss66111379	GNPDA2	rs3759125	ss66087721	FAIM2	0.0291917	<0.001
rs6716246,rs17200147	rs6716246	ss66522294	TMEM18	rs17200147	ss66453518	FTO	0.029188	<0.001
rs4274632,rs9949577	rs4274632	ss66117219	TMEM18	rs9949577	ss66412452	MC4R	0.0291486	<0.001
rs1994724,rs3897645	rs1994724	ss66483100	BDNF	rs3897645	ss66087170	MC4R	0.0291474	<0.001
rs11674922,rs7205426	rs11674922	ss66479705	TMEM18	rs7205426	ss66049881	FTO	0.0291404	<0.001
rs11209829,rs7639756	rs11209829	ss66399592	NEGR1	rs7639756	ss66429331	ETV5	0.0291377	<0.001
rs4652279,rs7674464	rs4652279	ss66182301	SEC16B	rs7674464	ss66506191	GNPDA2	0.0291157	<0.001
rs3101338,rs649721	rs3101338	ss66166560	NEGR1	rs649721	ss66082580	MC4R	0.0291032	<0.001
rs12031844,rs7295162	rs12031844	ss66415858	NEGR1	rs7295162	ss66324518	FAIM2	0.029098	<0.001
rs7136648,rs4788076	rs7136648	ss66095500	FAIM2	rs4788076	ss66422141	SH2B1	0.0290911	<0.001
rs1534576,rs252299	rs1534576	ss66209183	MTCH2	rs252299	ss66450568	SH2B1	0.0290663	<0.001
rs4686782,rs985205	rs4686782	ss66076973	ETV5	rs985205	ss66071482	BDNF	0.0290662	<0.001
rs6444089,rs7104230	rs6444089	ss66224100	ETV5	rs7104230	ss66136777	BDNF	0.0290214	<0.001
rs622721,rs736682	rs622721	ss66443822	NEGR1	rs736682	ss66408841	KCTD15	0.0289938	<0.001
rs2902210,rs2683986	rs2902210	ss66305981	SEC16B	rs2683986	ss66521326	TMEM18	0.0289796	<0.001
rs10521303,rs8105874	rs10521303	ss66490584	FTO	rs8105874	ss66128496	KCTD15	0.0289492	<0.001
rs1486080,rs244773	rs1486080	ss66402127	NEGR1	rs244773	ss66088860	KCTD15	0.0289242	<0.001
rs4650977,rs4624587	rs4650977	ss66514330	SEC16B	rs4624587	ss66340440	ETV5	0.0289021	<0.001
rs10494512,rs2685248	rs10494512	ss66352677	SEC16B	rs2685248	ss66418156	TMEM18	0.0288744	<0.001
rs2075205,rs7204541	rs2075205	ss66167233	FTO	rs7204541	ss66264600	FTO	0.0288691	<0.001
rs11039515,rs1943240	rs11039515	ss66177071	MTCH2	rs1943240	ss66251416	MC4R	0.0288527	<0.001
rs2683986,rs4686783	rs2683986	ss66521326	TMEM18	rs4686783	ss66152764	ETV5	0.0288368	<0.001
rs6707477,rs13333140	rs6707477	ss66347667	TMEM18	rs13333140	ss66181646	FTO	0.0288347	<0.001
rs1890035,rs749809	rs1890035	ss66352598	SEC16B	rs749809	ss66225874	SH2B1	0.0288273	<0.001
rs12512921,rs10767665	rs12512921	ss66426644	GNPDA2	rs10767665	ss66151208	BDNF	0.028824	<0.001
rs366330,rs7110708	rs366330	ss66531446	TMEM18	rs7110708	ss66411272	BDNF	0.0287954	<0.001
rs11209782,rs4992357	rs11209782	ss66118592	NEGR1	rs4992357	ss66083123	MTCH2	0.0287723	<0.001
rs4650977,rs4992357	rs4650977	ss66514330	SEC16B	rs4992357	ss66083123	MTCH2	0.0287604	<0.001
rs11029950,rs284688	rs11029950	ss66130010	BDNF	rs284688	ss66186381	KCTD15	0.0287602	<0.001
rs872378,rs9972796	rs872378	ss66126784	FTO	rs9972796	ss66043997	FTO	0.0287392	<0.001
rs11209782,rs17066403	rs11209782	ss66118592	NEGR1	rs17066403	ss66329806	MC4R	0.0287372	<0.001
rs2630389,rs9953959	rs2630389	ss66452345	NEGR1	rs9953959	ss66067840	MC4R	0.0287255	<0.001
rs6707477,rs985205	rs6707477	ss66347667	TMEM18	rs985205	ss66071482	BDNF	0.0287233	<0.001
rs10753151,rs11039515	rs10753151	ss66207796	SEC16B	rs11039515	ss66177071	MTCH2	0.0286918	<0.001
rs11811835,rs231976	rs11811835	ss66497167	NEGR1	rs231976	ss66195931	SH2B1	0.0286811	<0.001
rs649721,rs285690	rs649721	ss66082580	MC4R	rs285690	ss66345680	KCTD15	0.0286794	<0.001
rs10913494,rs3942852	rs10913494	ss66426041	SEC16B	rs3942852	ss66330785	MTCH2	0.0286282	<0.001
rs17066403,rs285690	rs17066403	ss66329806	MC4R	rs285690	ss66345680	KCTD15	0.0286262	<0.001
rs12131265,rs16917735	rs12131265	ss66247818	NEGR1	rs16917735	ss66532657	BDNF	0.0286209	<0.001
rs1861868,rs12932428	rs1861868	ss66282657	FTO	rs12932428	ss66053592	FTO	0.0286058	<0.001
rs10889923,rs6740249	rs10889923	ss66229749	NEGR1	rs6740249	ss66382489	TMEM18	0.0285957	<0.001
rs4686710,rs11029846	rs4686710	ss66144821	ETV5	rs11029846	ss66230874	BDNF	0.0285797	<0.001
rs12136092,rs6444146	rs12136092	ss66163332	NEGR1	rs6444146	ss66134933	ETV5	0.0285784	<0.001
rs1111483,rs4806003	rs1111483	ss66478096	FTO	rs4806003	ss66334723	KCTD15	0.0285643	<0.001
rs41485048,rs1358042	rs41485048	ss66432039	NEGR1	rs1358042	ss66218403	NEGR1	0.0285642	<0.001
rs7303233,rs529579	rs7303233	ss66116652	FAIM2	rs529579	ss66503344	KCTD15	0.0285642	<0.001
rs622721,rs2278260	rs622721	ss66443822	NEGR1	rs2278260	ss66066220	KCTD15	0.02856	<0.001
rs3922650,rs2689246	rs3922650	ss66080655	SEC16B	rs2689246	ss66465395	FTO	0.0285524	<0.001
rs11209780,rs10445545	rs11209780	ss66432716	NEGR1	rs10445545	ss66082527	MC4R	0.0285353	<0.001
rs17201502,rs284328	rs17201502	ss66150861	FAIM2	rs284328	ss66401145	KCTD15	0.0285204	<0.001
rs1889981,rs529579	rs1889981	ss66134673	SEC16B	rs529579	ss66503344	KCTD15	0.0285042	<0.001
rs1459793,rs4358154	rs1459793	ss66262198	NEGR1	rs4358154	ss66042427	TMEM18	0.0284958	<0.001
rs7498491,rs10406663	rs7498491	ss66213110	SH2B1	rs10406663	ss66445302	KCTD15	0.0284914	<0.001
rs4145971,rs2051315	rs4145971	ss66216665	GNPDA2	rs2051315	ss66119361	MC4R	0.0284801	<0.001
rs2683986,rs1397138	rs2683986	ss66521326	TMEM18	rs1397138	ss66215140	FTO	0.0284739	<0.001
rs2245826,rs11169172	rs2245826	ss66254637	BDNF	rs11169172	ss66183913	FAIM2	0.0284542	<0.001
rs10913494,rs1866510	rs10913494	ss66426041	SEC16B	rs1866510	ss66211343	GNPDA2	0.0284098	<0.001
rs3759125,rs3897645	rs3759125	ss66087721	FAIM2	rs3897645	ss66087170	MC4R	0.0284084	<0.001
rs17041285,rs1382394	rs17041285	ss66086572	TMEM18	rs1382394	ss66453039	MC4R	0.028408	<0.001
rs4686765,rs2482997	rs4686765	ss66472970	ETV5	rs2482997	ss66386403	KCTD15	0.0283878	<0.001
rs2685248,rs4805877	rs2685248	ss66418156	TMEM18	rs4805877	ss66094237	KCTD15	0.0283832	<0.001
rs531071,rs932676	rs531071	ss66344124	NEGR1	rs932676	ss66099939	SEC16B	0.0283791	<0.001
rs12512921,rs4805877	rs12512921	ss66426644	GNPDA2	rs4805877	ss66094237	KCTD15	0.0283735	<0.001
rs11029846,rs12927537	rs11029846	ss66230874	BDNF	rs12927537	ss66043980	FTO	0.0283705	<0.001
rs3817334,rs17325700	rs3817334	ss66089953	MTCH2	rs17325700	ss66143846	KCTD15	0.0283703	<0.001
rs1474052,rs17259551	rs1474052	ss66347665	TMEM18	rs17259551	ss66532064	FTO	0.0283327	<0.001
rs11209761,rs231976	rs11209761	ss66317449	NEGR1	rs231976	ss66195931	SH2B1	0.0283148	<0.001
rs7543170,rs2032240	rs7543170	ss66186014	SEC16B	rs2032240	ss66386758	MC4R	0.0282995	<0.001
rs10742805,rs1530790	rs10742805	ss66069776	MTCH2	rs1530790	ss66275336	FTO	0.0282967	<0.001
rs1861868,rs1430374	rs1861868	ss66282657	FTO	rs1430374	ss66498303	MC4R	0.0282604	<0.001
rs6668512,rs10767665	rs6668512	ss66207254	NEGR1	rs10767665	ss66151208	BDNF	0.028257	<0.001
rs10742817,rs6510416	rs10742817	ss66068192	MTCH2	rs6510416	ss66460756	KCTD15	0.0282454	<0.001
rs1883460,rs1358042	rs1883460	ss66299693	NEGR1	rs1358042	ss66218403	NEGR1	0.0282349	<0.001
rs2685268,rs10503044	rs2685268	ss66070112	TMEM18	rs10503044	ss66330094	MC4R	0.028219	<0.001
rs10938377,rs9972796	rs10938377	ss66067543	GNPDA2	rs9972796	ss66043997	FTO	0.0282141	<0.001
rs10852524,rs4805975	rs10852524	ss66264339	FTO	rs4805975	ss66436063	KCTD15	0.0282079	<0.001
rs16852397,rs1430374	rs16852397	ss66143114	SEC16B	rs1430374	ss66498303	MC4R	0.0281618	<0.001
rs2268821,rs3759125	rs2268821	ss66145542	ETV5	rs3759125	ss66087721	FAIM2	0.0281558	<0.001
rs2902237,rs985205	rs2902237	ss66099984	SEC16B	rs985205	ss66071482	BDNF	0.0281433	<0.001
rs9964158,rs17066440	rs9964158	ss66242937	MC4R	rs17066440	ss66134172	MC4R	0.0281422	<0.001
rs11692330,rs16952362	rs11692330	ss66299094	TMEM18	rs16952362	ss66069431	FTO	0.0281348	<0.001
rs10193882,rs6802108	rs10193882	ss66134457	TMEM18	rs6802108	ss66192159	ETV5	0.0280878	<0.001
rs4274632,rs11084747	rs4274632	ss66117219	TMEM18	rs11084747	ss66115920	KCTD15	0.0280612	<0.001
rs748815,rs176174	rs748815	ss66243861	FTO	rs176174	ss66094338	KCTD15	0.028059	<0.001
rs2630389,rs13401599	rs2630389	ss66452345	NEGR1	rs13401599	ss66461758	TMEM18	0.0280511	<0.001
rs4453719,rs1994726	rs4453719	ss66500595	TMEM18	rs1994726	ss66066123	BDNF	0.0280506	<0.001
rs4348979,rs2192872	rs4348979	ss66220501	FAIM2	rs2192872	ss66284250	FTO	0.028043	<0.001
rs1358042,rs1525716	rs1358042	ss66218403	NEGR1	rs1525716	ss66204328	BDNF	0.0280171	<0.001
rs11169282,rs2111118	rs11169282	ss66258670	FAIM2	rs2111118	ss66261090	FTO	0.028013	<0.001
rs11030064,rs12925189	rs11030064	ss66135815	BDNF	rs12925189	ss66146393	FTO	0.0280039	<0.001
rs11585009,rs2075205	rs11585009	ss66043558	SEC16B	rs2075205	ss66167233	FTO	0.0279898	<0.001
rs17042013,rs2278260	rs17042013	ss66095494	TMEM18	rs2278260	ss66066220	KCTD15	0.0279707	<0.001
rs16851854,rs4581927	rs16851854	ss66487116	SEC16B	rs4581927	ss66442677	TMEM18	0.027954	<0.001
rs34910385,rs891035	rs34910385	ss66211309	KCTD15	rs891035	ss66460694	KCTD15	0.0279502	<0.001
rs13415684,rs16857127	rs13415684	ss66052830	TMEM18	rs16857127	ss66128340	GNPDA2	0.0279447	<0.001
rs510414,rs4587520	rs510414	ss66192844	NEGR1	rs4587520	ss66436734	NEGR1	0.027944	<0.001
rs1879523,rs10852524	rs1879523	ss66272577	TMEM18	rs10852524	ss66264339	FTO	0.0279427	<0.001
rs4686783,rs41461947	rs4686783	ss66152764	ETV5	rs41461947	ss66517233	GNPDA2	0.0279381	<0.001
rs7628509,rs7481311	rs7628509	ss66437083	ETV5	rs7481311	ss66207487	BDNF	0.0278938	<0.001
rs1474052,rs8105874	rs1474052	ss66347665	TMEM18	rs8105874	ss66128496	KCTD15	0.0278805	<0.001
rs6447385,rs7104230	rs6447385	ss66488741	GNPDA2	rs7104230	ss66136777	BDNF	0.0278706	<0.001
rs6484347,rs1108923	rs6484347	ss66500372	BDNF	rs1108923	ss66132902	FAIM2	0.0278648	<0.001
rs6802108,rs11039515	rs6802108	ss66192159	ETV5	rs11039515	ss66177071	MTCH2	0.0278624	<0.001
rs879679,rs2278260	rs879679	ss66043898	FTO	rs2278260	ss66066220	KCTD15	0.0278566	<0.001
rs12131816,rs4854318	rs12131816	ss66503743	NEGR1	rs4854318	ss66064885	TMEM18	0.0278566	<0.001
rs1474052,rs3809634	rs1474052	ss66347665	TMEM18	rs3809634	ss66109665	FTO	0.0278475	<0.001
rs10495480,rs4788076	rs10495480	ss66096083	TMEM18	rs4788076	ss66422141	SH2B1	0.0278341	<0.001
rs10798574,rs4608682	rs10798574	ss66222710	SEC16B	rs4608682	ss66054002	ETV5	0.0278307	<0.001
rs10495480,rs6711878	rs10495480	ss66096083	TMEM18	rs6711878	ss66534497	TMEM18	0.0278182	<0.001
rs920699,rs285690	rs920699	ss66394907	BDNF	rs285690	ss66345680	KCTD15	0.0277924	<0.001
rs12407207,rs17067246	rs12407207	ss66525776	NEGR1	rs17067246	ss66136312	MC4R	0.0277724	<0.001
rs4274632,rs2245826	rs4274632	ss66117219	TMEM18	rs2245826	ss66254637	BDNF	0.0277505	<0.001
rs4624587,rs10769315	rs4624587	ss66340440	ETV5	rs10769315	ss66391513	MTCH2	0.0277366	<0.001
rs4650977,rs16857479	rs4650977	ss66514330	SEC16B	rs16857479	ss66421643	GNPDA2	0.0277339	<0.001
rs2575,rs736682	rs2575	ss66332580	ETV5	rs736682	ss66408841	KCTD15	0.0277045	<0.001
rs6580738,rs2689249	rs6580738	ss66472513	FAIM2	rs2689249	ss66308235	FTO	0.0276986	<0.001
rs6712649,rs1530790	rs6712649	ss66341575	TMEM18	rs1530790	ss66275336	FTO	0.0276914	<0.001
rs4686782,rs6447385	rs4686782	ss66076973	ETV5	rs6447385	ss66488741	GNPDA2	0.0276586	<0.001
rs17066403,rs2278260	rs17066403	ss66329806	MC4R	rs2278260	ss66066220	KCTD15	0.0276558	<0.001
rs531071,rs9930506	rs531071	ss66344124	NEGR1	rs9930506	ss66518945	FTO	0.0276505	<0.001
rs6740249,rs736682	rs6740249	ss66382489	TMEM18	rs736682	ss66408841	KCTD15	0.0276415	<0.001
rs962231,rs531071	rs962231	ss66432340	NEGR1	rs531071	ss66344124	NEGR1	0.02764	<0.001
rs4321029,rs176174	rs4321029	ss66072792	FAIM2	rs176174	ss66094338	KCTD15	0.0276352	<0.001
rs6707477,rs4686728	rs6707477	ss66347667	TMEM18	rs4686728	ss66367620	ETV5	0.0276272	<0.001
rs11686452,rs7205426	rs11686452	ss66287938	TMEM18	rs7205426	ss66049881	FTO	0.0276272	<0.001
rs2902210,rs11169170	rs2902210	ss66305981	SEC16B	rs11169170	ss66205694	FAIM2	0.0276245	<0.001
rs12696555,rs1562797	rs12696555	ss66131019	ETV5	rs1562797	ss66179200	FTO	0.0275959	<0.001
rs4652286,rs2348347	rs4652286	ss66052642	SEC16B	rs2348347	ss66354015	GNPDA2	0.0275859	<0.001
rs1400362,rs2482997	rs1400362	ss66111252	ETV5	rs2482997	ss66386403	KCTD15	0.0275769	<0.001
rs366330,rs11030119	rs366330	ss66531446	TMEM18	rs11030119	ss66153438	BDNF	0.0275679	<0.001
rs2867133,rs10852524	rs2867133	ss66067342	TMEM18	rs10852524	ss66264339	FTO	0.0275477	<0.001
rs7628096,rs10742817	rs7628096	ss66345953	ETV5	rs10742817	ss66068192	MTCH2	0.0275444	<0.001
rs4923460,rs3809634	rs4923460	ss66488325	BDNF	rs3809634	ss66109665	FTO	0.0275366	<0.001
rs4541395,rs2075205	rs4541395	ss66423899	ETV5	rs2075205	ss66167233	FTO	0.0275287	<0.001
rs8061517,rs7407770	rs8061517	ss66256304	FTO	rs7407770	ss66452541	MC4R	0.0275178	<0.001
rs2726838,rs8105874	rs2726838	ss66496512	BDNF	rs8105874	ss66128496	KCTD15	0.0275126	<0.001
rs10798574,rs879679	rs10798574	ss66222710	SEC16B	rs879679	ss66043898	FTO	0.0274975	<0.001
rs2287079,rs1212157	rs2287079	ss66046169	FTO	rs1212157	ss66044041	FTO	0.0274968	<0.001
rs4358154,rs12419289	rs4358154	ss66042427	TMEM18	rs12419289	ss66149700	BDNF	0.0274811	<0.001
rs17461319,rs7927234	rs17461319	ss66475425	GNPDA2	rs7927234	ss66364759	BDNF	0.0274667	<0.001
rs4274632,rs1942922	rs4274632	ss66117219	TMEM18	rs1942922	ss66488486	MC4R	0.0274663	<0.001
rs7924699,rs1942919	rs7924699	ss66490175	MTCH2	rs1942919	ss66048420	MC4R	0.0274624	<0.001
rs1490451,rs285690	rs1490451	ss66354012	GNPDA2	rs285690	ss66345680	KCTD15	0.0274544	<0.001
rs1474052,rs2278260	rs1474052	ss66347665	TMEM18	rs2278260	ss66066220	KCTD15	0.0274446	<0.001
rs10753165,rs1866510	rs10753165	ss66151066	SEC16B	rs1866510	ss66211343	GNPDA2	0.0274385	<0.001
rs7557375,rs1534576	rs7557375	ss66152235	TMEM18	rs1534576	ss66209183	MTCH2	0.027426	<0.001
rs12140698,rs11639638	rs12140698	ss66122190	SEC16B	rs11639638	ss66374827	FTO	0.0274259	<0.001
rs4686783,rs1490451	rs4686783	ss66152764	ETV5	rs1490451	ss66354012	GNPDA2	0.0274138	<0.001
rs1474052,rs11039105	rs1474052	ss66347665	TMEM18	rs11039105	ss66075683	MTCH2	0.0274084	<0.001
rs1866510,rs2665272	rs1866510	ss66211343	GNPDA2	rs2665272	ss66124996	FTO	0.0273875	<0.001
rs7200972,rs12927537	rs7200972	ss66090053	FTO	rs12927537	ss66043980	FTO	0.0273857	<0.001
rs8060020,rs9964158	rs8060020	ss66373603	FTO	rs9964158	ss66242937	MC4R	0.0273729	<0.001
rs2104211,rs4992357	rs2104211	ss66426207	SEC16B	rs4992357	ss66083123	MTCH2	0.0273557	<0.001
rs7938467,rs7197239	rs7938467	ss66387865	BDNF	rs7197239	ss66215105	FTO	0.0273535	<0.001
rs3817334,rs4788076	rs3817334	ss66089953	MTCH2	rs4788076	ss66422141	SH2B1	0.0273489	<0.001
rs4650977,rs11670672	rs4650977	ss66514330	SEC16B	rs11670672	ss66136086	KCTD15	0.0273335	<0.001
rs16953089,rs872378	rs16953089	ss66068541	FTO	rs872378	ss66126784	FTO	0.0273313	<0.001
rs4608682,rs10521313	rs4608682	ss66054002	ETV5	rs10521313	ss66044012	FTO	0.0273262	<0.001
rs932676,rs529579	rs932676	ss66099939	SEC16B	rs529579	ss66503344	KCTD15	0.0273161	<0.001
rs17601834,rs2181264	rs17601834	ss66340247	NEGR1	rs2181264	ss66091848	SEC16B	0.0273142	<0.001
rs17041285,rs6850107	rs17041285	ss66086572	TMEM18	rs6850107	ss66435269	GNPDA2	0.027314	<0.001
rs1525704,rs1351155	rs1525704	ss66111175	BDNF	rs1351155	ss66267199	MC4R	0.0273074	<0.001
rs1486080,rs4854318	rs1486080	ss66402127	NEGR1	rs4854318	ss66064885	TMEM18	0.0272944	<0.001
rs6839710,rs9972796	rs6839710	ss66270153	GNPDA2	rs9972796	ss66043997	FTO	0.027293	<0.001
rs2908784,rs4805944	rs2908784	ss66365805	FTO	rs4805944	ss66125624	KCTD15	0.0272913	<0.001
rs8179265,rs2867133	rs8179265	ss66439314	NEGR1	rs2867133	ss66067342	TMEM18	0.0272777	<0.001
rs646511,rs4695056	rs646511	ss66253831	NEGR1	rs4695056	ss66400587	GNPDA2	0.0272715	<0.001
rs1490451,rs285689	rs1490451	ss66354012	GNPDA2	rs285689	ss66120094	KCTD15	0.0272695	<0.001
rs17363292,rs12149010	rs17363292	ss66301755	NEGR1	rs12149010	ss66163396	FTO	0.0272656	<0.001
rs749809,rs17834073	rs749809	ss66225874	SH2B1	rs17834073	ss66529323	KCTD15	0.027207	<0.001
rs2575,rs4567411	rs2575	ss66332580	ETV5	rs4567411	ss66512046	BDNF	0.0271962	<0.001
rs12409266,rs10875989	rs12409266	ss66452957	SEC16B	rs10875989	ss66449031	FAIM2	0.0271832	<0.001
rs7557375,rs10742817	rs7557375	ss66152235	TMEM18	rs10742817	ss66068192	MTCH2	0.0271825	<0.001
rs2867133,rs1861868	rs2867133	ss66067342	TMEM18	rs1861868	ss66282657	FTO	0.0271792	<0.001
rs11686452,rs12925189	rs11686452	ss66287938	TMEM18	rs12925189	ss66146393	FTO	0.0271681	<0.001
rs436925,rs10503040	rs436925	ss66239456	TMEM18	rs10503040	ss66330001	MC4R	0.0271282	<0.001
rs6712649,rs2287079	rs6712649	ss66341575	TMEM18	rs2287079	ss66046169	FTO	0.02712	<0.001
rs6839710,rs4788076	rs6839710	ss66270153	GNPDA2	rs4788076	ss66422141	SH2B1	0.027092	<0.001
rs1013442,rs3782323	rs1013442	ss66367496	BDNF	rs3782323	ss66120458	FAIM2	0.0270504	<0.001
rs12932428,rs7194372	rs12932428	ss66053592	FTO	rs7194372	ss66223930	FTO	0.0270378	<0.001
rs348495,rs2278260	rs348495	ss66111379	GNPDA2	rs2278260	ss66066220	KCTD15	0.0270362	<0.001
rs11674922,rs10838696	rs11674922	ss66479705	TMEM18	rs10838696	ss66190985	MTCH2	0.0270298	<0.001
rs4608682,rs638515	rs4608682	ss66054002	ETV5	rs638515	ss66138118	FAIM2	0.0270246	<0.001
rs4629189,rs11169080	rs4629189	ss66456140	TMEM18	rs11169080	ss66209979	FAIM2	0.0270229	<0.001
rs2867133,rs9815661	rs2867133	ss66067342	TMEM18	rs9815661	ss66054251	ETV5	0.0270039	<0.001
rs2630389,rs12623218	rs2630389	ss66452345	NEGR1	rs12623218	ss66466897	TMEM18	0.0269983	<0.001
rs12927537,rs520432	rs12927537	ss66043980	FTO	rs520432	ss66200657	MC4R	0.0269936	<0.001
rs4081366,rs7200972	rs4081366	ss66215415	SEC16B	rs7200972	ss66090053	FTO	0.0269907	<0.001
rs300705,rs17041285	rs300705	ss66096086	TMEM18	rs17041285	ss66086572	TMEM18	0.0269836	<0.001
rs1879523,rs4784330	rs1879523	ss66272577	TMEM18	rs4784330	ss66277538	FTO	0.0269819	<0.001
rs252299,rs836986	rs252299	ss66450568	SH2B1	rs836986	ss66215138	FTO	0.0269811	<0.001
rs1883460,rs6777841	rs1883460	ss66299693	NEGR1	rs6777841	ss66367621	ETV5	0.0269565	<0.001
rs17199152,rs1943240	rs17199152	ss66044967	FTO	rs1943240	ss66251416	MC4R	0.0269433	<0.001
rs2685242,rs708251	rs2685242	ss66147430	TMEM18	rs708251	ss66260775	FTO	0.0269419	<0.001
rs6580738,rs2192872	rs6580738	ss66472513	FAIM2	rs2192872	ss66284250	FTO	0.0269346	<0.001
rs2685268,rs3759125	rs2685268	ss66070112	TMEM18	rs3759125	ss66087721	FAIM2	0.0269276	<0.001
rs2160804,rs639407	rs2160804	ss66092769	ETV5	rs639407	ss66442270	MC4R	0.0269257	<0.001
rs4458241,rs4686765	rs4458241	ss66366340	TMEM18	rs4686765	ss66472970	ETV5	0.0269207	<0.001
rs6710556,rs11030064	rs6710556	ss66087034	TMEM18	rs11030064	ss66135815	BDNF	0.0269181	<0.001
rs6782743,rs3897645	rs6782743	ss66460453	ETV5	rs3897645	ss66087170	MC4R	0.0269175	<0.001
rs6664268,rs985205	rs6664268	ss66061641	SEC16B	rs985205	ss66071482	BDNF	0.0269173	<0.001
rs4650977,rs2867137	rs4650977	ss66514330	SEC16B	rs2867137	ss66482315	TMEM18	0.0269149	<0.001
rs2422136,rs2181264	rs2422136	ss66225243	NEGR1	rs2181264	ss66091848	SEC16B	0.0269111	<0.001
rs869286,rs529579	rs869286	ss66126289	SEC16B	rs529579	ss66503344	KCTD15	0.0268949	<0.001
rs4358154,rs10742817	rs4358154	ss66042427	TMEM18	rs10742817	ss66068192	MTCH2	0.0268755	<0.001
rs1855647,rs1358042	rs1855647	ss66163255	NEGR1	rs1358042	ss66218403	NEGR1	0.0268686	<0.001
rs7407770,rs889139	rs7407770	ss66452541	MC4R	rs889139	ss66206159	KCTD15	0.0268424	<0.001
rs531071,rs4325783	rs531071	ss66344124	NEGR1	rs4325783	ss66081207	TMEM18	0.026842	<0.001
rs7924699,rs4784376	rs7924699	ss66490175	MTCH2	rs4784376	ss66043981	FTO	0.0268379	<0.001
rs11030132,rs10503044	rs11030132	ss66271297	BDNF	rs10503044	ss66330094	MC4R	0.0268342	<0.001
rs1478524,rs285690	rs1478524	ss66231853	MC4R	rs285690	ss66345680	KCTD15	0.0268212	<0.001
rs11736162,rs4923428	rs11736162	ss66068010	GNPDA2	rs4923428	ss66163312	BDNF	0.0268195	<0.001
rs7234864,rs285690	rs7234864	ss66197378	MC4R	rs285690	ss66345680	KCTD15	0.0268035	<0.001
rs2685248,rs10742817	rs2685248	ss66418156	TMEM18	rs10742817	ss66068192	MTCH2	0.0268029	<0.001
rs151320,rs7234864	rs151320	ss66536417	SH2B1	rs7234864	ss66197378	MC4R	0.0267726	<0.001
rs16857479,rs4923428	rs16857479	ss66421643	GNPDA2	rs4923428	ss66163312	BDNF	0.0267462	<0.001
rs4649947,rs7498491	rs4649947	ss66509927	NEGR1	rs7498491	ss66213110	SH2B1	0.0267351	<0.001
rs2104212,rs10838782	rs2104212	ss66364218	SEC16B	rs10838782	ss66208940	MTCH2	0.0267336	<0.001
rs12618380,rs7257907	rs12618380	ss66516669	TMEM18	rs7257907	ss66143131	KCTD15	0.0267243	<0.001
rs6548270,rs12419077	rs6548270	ss66178173	TMEM18	rs12419077	ss66272532	BDNF	0.0267187	<0.001
rs12062921,rs640466	rs12062921	ss66379176	SEC16B	rs640466	ss66170680	KCTD15	0.0267146	<0.001
rs17066440,rs4940974	rs17066440	ss66134172	MC4R	rs4940974	ss66534495	MC4R	0.0267013	<0.001
rs1316803,rs6580738	rs1316803	ss66178901	TMEM18	rs6580738	ss66472513	FAIM2	0.0266933	<0.001
rs1118030,rs1490451	rs1118030	ss66130594	SEC16B	rs1490451	ss66354012	GNPDA2	0.0266763	<0.001
rs10494512,rs12932428	rs10494512	ss66352677	SEC16B	rs12932428	ss66053592	FTO	0.026674	<0.001
rs646511,rs184172	rs646511	ss66253831	NEGR1	rs184172	ss66058497	FAIM2	0.026673	<0.001
rs4571371,rs749809	rs4571371	ss66173223	GNPDA2	rs749809	ss66225874	SH2B1	0.026664	<0.001
rs2104212,rs3809634	rs2104212	ss66364218	SEC16B	rs3809634	ss66109665	FTO	0.0266638	<0.001
rs4406051,rs29942	rs4406051	ss66111378	GNPDA2	rs29942	ss66175810	KCTD15	0.026657	<0.001
rs3817334,rs252496	rs3817334	ss66089953	MTCH2	rs252496	ss66142817	SH2B1	0.0266548	<0.001
rs12059320,rs2902237	rs12059320	ss66390554	NEGR1	rs2902237	ss66099984	SEC16B	0.0266396	<0.001
rs11029988,rs11878133	rs11029988	ss66374727	BDNF	rs11878133	ss66082671	MC4R	0.0266287	<0.001
rs9815791,rs11029891	rs9815791	ss66076870	ETV5	rs11029891	ss66291188	BDNF	0.0266055	<0.001
rs7194372,rs1532304	rs7194372	ss66223930	FTO	rs1532304	ss66150950	FTO	0.0266004	<0.001
rs10167992,rs736682	rs10167992	ss66142143	TMEM18	rs736682	ss66408841	KCTD15	0.0265975	<0.001
rs4940974,rs4806003	rs4940974	ss66534495	MC4R	rs4806003	ss66334723	KCTD15	0.0265963	<0.001
rs7640744,rs10838782	rs7640744	ss66075108	ETV5	rs10838782	ss66208940	MTCH2	0.0265913	<0.001
rs4533500,rs1942922	rs4533500	ss66222883	TMEM18	rs1942922	ss66488486	MC4R	0.0265861	<0.001
rs4624587,rs4640	rs4624587	ss66340440	ETV5	rs4640	ss66060647	MTCH2	0.0265729	<0.001
rs1022800,rs11736162	rs1022800	ss66182775	SEC16B	rs11736162	ss66068010	GNPDA2	0.0265629	<0.001
rs2422136,rs285690	rs2422136	ss66225243	NEGR1	rs285690	ss66345680	KCTD15	0.0265555	<0.001
rs1866510,rs708251	rs1866510	ss66211343	GNPDA2	rs708251	ss66260775	FTO	0.0265525	<0.001
rs6425445,rs7205009	rs6425445	ss66220066	SEC16B	rs7205009	ss66090463	FTO	0.0265502	<0.001
rs6777841,rs11670672	rs6777841	ss66367621	ETV5	rs11670672	ss66136086	KCTD15	0.0265464	<0.001
rs12448482,rs619662	rs12448482	ss66119677	SH2B1	rs619662	ss66376179	MC4R	0.0265457	<0.001
rs2685257,rs6777779	rs2685257	ss66310613	TMEM18	rs6777779	ss66429224	ETV5	0.0265444	<0.001
rs10742817,rs1260534	rs10742817	ss66068192	MTCH2	rs1260534	ss66229994	KCTD15	0.0265355	<0.001
rs1937184,rs6425457	rs1937184	ss66405557	NEGR1	rs6425457	ss66409974	SEC16B	0.0265285	<0.001
rs2160804,rs284328	rs2160804	ss66092769	ETV5	rs284328	ss66401145	KCTD15	0.0265241	<0.001
rs11607114,rs11169282	rs11607114	ss66164258	MTCH2	rs11169282	ss66258670	FAIM2	0.0265232	<0.001
rs11686452,rs6447385	rs11686452	ss66287938	TMEM18	rs6447385	ss66488741	GNPDA2	0.0265209	<0.001
rs3795700,rs3117753	rs3795700	ss66162112	NEGR1	rs3117753	ss66437274	SEC16B	0.0265132	<0.001
rs12935710,rs1111483	rs12935710	ss66297464	FTO	rs1111483	ss66478096	FTO	0.0265129	<0.001
rs11800532,rs4321562	rs11800532	ss66391017	NEGR1	rs4321562	ss66094686	ETV5	0.0265087	<0.001
rs650313,rs1382394	rs650313	ss66419494	MC4R	rs1382394	ss66453039	MC4R	0.0265058	<0.001
rs11209761,rs4923428	rs11209761	ss66317449	NEGR1	rs4923428	ss66163312	BDNF	0.0264898	<0.001
rs2862033,rs4686765	rs2862033	ss66505676	SEC16B	rs4686765	ss66472970	ETV5	0.0264871	<0.001
rs6710556,rs4530133	rs6710556	ss66087034	TMEM18	rs4530133	ss66365809	FTO	0.026486	<0.001
rs1382394,rs967809	rs1382394	ss66453039	MC4R	rs967809	ss66085297	MC4R	0.0264846	<0.001
rs1858410,rs7197239	rs1858410	ss66402838	GNPDA2	rs7197239	ss66215105	FTO	0.026471	<0.001
rs2102497,rs9972796	rs2102497	ss66475443	FTO	rs9972796	ss66043997	FTO	0.0264691	<0.001
rs727838,rs7136648	rs727838	ss66153848	BDNF	rs7136648	ss66095500	FAIM2	0.0264664	<0.001
rs10494504,rs7204496	rs10494504	ss66505687	SEC16B	rs7204496	ss66163371	FTO	0.026459	<0.001
rs12696555,rs7200972	rs12696555	ss66131019	ETV5	rs7200972	ss66090053	FTO	0.0264566	<0.001
rs4923428,rs9946888	rs4923428	ss66163312	BDNF	rs9946888	ss66301830	MC4R	0.0264421	<0.001
rs3759125,rs1430374	rs3759125	ss66087721	FAIM2	rs1430374	ss66498303	MC4R	0.026441	<0.001
rs622721,rs12062921	rs622721	ss66443822	NEGR1	rs12062921	ss66379176	SEC16B	0.0264316	<0.001
rs1866510,rs529579	rs1866510	ss66211343	GNPDA2	rs529579	ss66503344	KCTD15	0.0264271	<0.001
rs12136092,rs3809634	rs12136092	ss66163332	NEGR1	rs3809634	ss66109665	FTO	0.0264227	<0.001
rs3759125,rs1382394	rs3759125	ss66087721	FAIM2	rs1382394	ss66453039	MC4R	0.0264057	<0.001
rs1861868,rs8060235	rs1861868	ss66282657	FTO	rs8060235	ss66041099	FTO	0.026401	<0.001
rs2181264,rs759671	rs2181264	ss66091848	SEC16B	rs759671	ss66195183	ETV5	0.0263997	<0.001
rs7204541,rs4940974	rs7204541	ss66264600	FTO	rs4940974	ss66534495	MC4R	0.0263952	<0.001
rs1390913,rs9889103	rs1390913	ss66293047	GNPDA2	rs9889103	ss66533804	FTO	0.0263946	<0.001
rs10753172,rs2245826	rs10753172	ss66419062	SEC16B	rs2245826	ss66254637	BDNF	0.0263926	<0.001
rs6791954,rs6447385	rs6791954	ss66230775	ETV5	rs6447385	ss66488741	GNPDA2	0.0263723	<0.001
rs954502,rs1534576	rs954502	ss66122579	SEC16B	rs1534576	ss66209183	MTCH2	0.0263657	<0.001
rs2422136,rs12611086	rs2422136	ss66225243	NEGR1	rs12611086	ss66305711	KCTD15	0.0263647	<0.001
rs10835140,rs7205009	rs10835140	ss66403975	BDNF	rs7205009	ss66090463	FTO	0.0263612	<0.001
rs10167992,rs7407770	rs10167992	ss66142143	TMEM18	rs7407770	ss66452541	MC4R	0.0263578	<0.001
rs1490451,rs9964158	rs1490451	ss66354012	GNPDA2	rs9964158	ss66242937	MC4R	0.0263538	<0.001
rs2268821,rs11663816	rs2268821	ss66145542	ETV5	rs11663816	ss66345331	MC4R	0.026346	<0.001
rs1334000,rs749809	rs1334000	ss66163124	NEGR1	rs749809	ss66225874	SH2B1	0.0263347	<0.001
rs16952362,rs1478524	rs16952362	ss66069431	FTO	rs1478524	ss66231853	MC4R	0.0263327	<0.001
rs2630388,rs4406051	rs2630388	ss66325269	NEGR1	rs4406051	ss66111378	GNPDA2	0.0263267	<0.001
rs2066371,rs12927537	rs2066371	ss66257702	NEGR1	rs12927537	ss66043980	FTO	0.0263236	<0.001
rs17041285,rs4805877	rs17041285	ss66086572	TMEM18	rs4805877	ss66094237	KCTD15	0.0263235	<0.001
rs1534576,rs17067022	rs1534576	ss66209183	MTCH2	rs17067022	ss66315404	MC4R	0.0263164	<0.001
rs2278260,rs529579	rs2278260	ss66066220	KCTD15	rs529579	ss66503344	KCTD15	0.026312	<0.001
rs1866510,rs697769	rs1866510	ss66211343	GNPDA2	rs697769	ss66373061	FTO	0.0263114	<0.001
rs11811835,rs4511755	rs11811835	ss66497167	NEGR1	rs4511755	ss66479257	TMEM18	0.0263111	<0.001
rs16953089,rs1874024	rs16953089	ss66068541	FTO	rs1874024	ss66461544	FTO	0.0263013	<0.001
rs252299,rs7191857	rs252299	ss66450568	SH2B1	rs7191857	ss66059836	FTO	0.0262939	<0.001
rs6719651,rs7204496	rs6719651	ss66217847	TMEM18	rs7204496	ss66163371	FTO	0.0262919	<0.001
rs6424449,rs11803039	rs6424449	ss66119714	NEGR1	rs11803039	ss66393152	SEC16B	0.0262906	<0.001
rs6716246,rs4358154	rs6716246	ss66522294	TMEM18	rs4358154	ss66042427	TMEM18	0.0262887	<0.001
rs9991261,rs708251	rs9991261	ss66374379	GNPDA2	rs708251	ss66260775	FTO	0.026286	<0.001
rs6416056,rs9955380	rs6416056	ss66263901	BDNF	rs9955380	ss66499393	MC4R	0.0262846	<0.001
rs11030064,rs9953959	rs11030064	ss66135815	BDNF	rs9953959	ss66067840	MC4R	0.0262798	<0.001
rs1052373,rs1478524	rs1052373	ss66156453	MTCH2	rs1478524	ss66231853	MC4R	0.0262734	<0.001
rs2066371,rs1390911	rs2066371	ss66257702	NEGR1	rs1390911	ss66300892	GNPDA2	0.0262681	<0.001
rs2300179,rs11030064	rs2300179	ss66490699	NEGR1	rs11030064	ss66135815	BDNF	0.0262657	<0.001
rs11209829,rs231976	rs11209829	ss66399592	NEGR1	rs231976	ss66195931	SH2B1	0.0262579	<0.001
rs4358154,rs10783342	rs4358154	ss66042427	TMEM18	rs10783342	ss66138236	FAIM2	0.0262571	<0.001
rs4128461,rs2860323	rs4128461	ss66524700	NEGR1	rs2860323	ss66239458	TMEM18	0.0262538	<0.001
rs4453719,rs11084747	rs4453719	ss66500595	TMEM18	rs11084747	ss66115920	KCTD15	0.026248	<0.001
rs2683986,rs7359931	rs2683986	ss66521326	TMEM18	rs7359931	ss66215931	KCTD15	0.0262445	<0.001
rs4458241,rs176174	rs4458241	ss66366340	TMEM18	rs176174	ss66094338	KCTD15	0.0262389	<0.001
rs1111483,rs9964158	rs1111483	ss66478096	FTO	rs9964158	ss66242937	MC4R	0.0262382	<0.001
rs41485048,rs2422136	rs41485048	ss66432039	NEGR1	rs2422136	ss66225243	NEGR1	0.0262368	<0.001
rs12131265,rs7250481	rs12131265	ss66247818	NEGR1	rs7250481	ss66447842	KCTD15	0.0262342	<0.001
rs1382394,rs285690	rs1382394	ss66453039	MC4R	rs285690	ss66345680	KCTD15	0.0262257	<0.001
rs4081366,rs967809	rs4081366	ss66215415	SEC16B	rs967809	ss66085297	MC4R	0.026216	<0.001
rs531071,rs6425457	rs531071	ss66344124	NEGR1	rs6425457	ss66409974	SEC16B	0.0262102	<0.001
rs4447635,rs12925189	rs4447635	ss66384391	TMEM18	rs12925189	ss66146393	FTO	0.0262078	<0.001
rs11029846,rs1942919	rs11029846	ss66230874	BDNF	rs1942919	ss66048420	MC4R	0.026206	<0.001
rs1397138,rs7250481	rs1397138	ss66215140	FTO	rs7250481	ss66447842	KCTD15	0.0261952	<0.001
rs4453719,rs176174	rs4453719	ss66500595	TMEM18	rs176174	ss66094338	KCTD15	0.0261816	<0.001
rs7535916,rs4274632	rs7535916	ss66258025	NEGR1	rs4274632	ss66117219	TMEM18	0.0261761	<0.001
rs4652286,rs985205	rs4652286	ss66052642	SEC16B	rs985205	ss66071482	BDNF	0.0261744	<0.001
rs7628096,rs7194372	rs7628096	ss66345953	ETV5	rs7194372	ss66223930	FTO	0.0261672	<0.001
rs17700028,rs474421	rs17700028	ss66082566	MC4R	rs474421	ss66302954	MC4R	0.0261625	<0.001
rs1858308,rs1879523	rs1858308	ss66286998	TMEM18	rs1879523	ss66272577	TMEM18	0.0261612	<0.001
rs252299,rs12447949	rs252299	ss66450568	SH2B1	rs12447949	ss66054051	FTO	0.0261559	<0.001
rs10835254,rs12292520	rs10835254	ss66295625	BDNF	rs12292520	ss66386280	MTCH2	0.0261511	<0.001
rs4854338,rs4624587	rs4854338	ss66319169	TMEM18	rs4624587	ss66340440	ETV5	0.0261345	<0.001
rs4309610,rs284688	rs4309610	ss66301398	TMEM18	rs284688	ss66186381	KCTD15	0.0261271	<0.001
rs12287873,rs1544667	rs12287873	ss66239875	BDNF	rs1544667	ss66078539	FTO	0.0261237	<0.001
rs17091340,rs3759125	rs17091340	ss66152395	NEGR1	rs3759125	ss66087721	FAIM2	0.0260987	<0.001
rs1530790,rs9964158	rs1530790	ss66275336	FTO	rs9964158	ss66242937	MC4R	0.0260916	<0.001
rs2245826,rs7104230	rs2245826	ss66254637	BDNF	rs7104230	ss66136777	BDNF	0.0260879	<0.001
rs6265,rs1212157	rs6265	ss66120185	BDNF	rs1212157	ss66044041	FTO	0.0260789	<0.001
rs16848688,rs6838327	rs16848688	ss66334904	ETV5	rs6838327	ss66100986	GNPDA2	0.026078	<0.001
rs1252077,rs1562797	rs1252077	ss66476044	SEC16B	rs1562797	ss66179200	FTO	0.0260749	<0.001
rs11811835,rs17834067	rs11811835	ss66497167	NEGR1	rs17834067	ss66128450	KCTD15	0.02605	<0.001
rs2867133,rs2268846	rs2867133	ss66067342	TMEM18	rs2268846	ss66234570	ETV5	0.0260421	<0.001
rs531071,rs12925189	rs531071	ss66344124	NEGR1	rs12925189	ss66146393	FTO	0.0260369	<0.001
rs4423418,rs17199152	rs4423418	ss66501056	FTO	rs17199152	ss66044967	FTO	0.0260334	<0.001
rs6484275,rs9676705	rs6484275	ss66518709	BDNF	rs9676705	ss66248373	KCTD15	0.0260253	<0.001
rs872378,rs17325700	rs872378	ss66126784	FTO	rs17325700	ss66143846	KCTD15	0.0260212	<0.001
rs10047059,rs284688	rs10047059	ss66220407	SEC16B	rs284688	ss66186381	KCTD15	0.0260109	<0.001
rs10167992,rs10767665	rs10167992	ss66142143	TMEM18	rs10767665	ss66151208	BDNF	0.0259989	<0.001
rs11811835,rs649721	rs11811835	ss66497167	NEGR1	rs649721	ss66082580	MC4R	0.0259885	<0.001
rs11674922,rs3817334	rs11674922	ss66479705	TMEM18	rs3817334	ss66089953	MTCH2	0.0259842	<0.001
rs932676,rs8062405	rs932676	ss66099939	SEC16B	rs8062405	ss66128134	SH2B1	0.0259834	<0.001
rs3774055,rs17694523	rs3774055	ss66171606	ETV5	rs17694523	ss66122271	KCTD15	0.0259761	<0.001
rs2181264,rs3862706	rs2181264	ss66091848	SEC16B	rs3862706	ss66422413	MC4R	0.0259694	<0.001
rs2066371,rs1942919	rs2066371	ss66257702	NEGR1	rs1942919	ss66048420	MC4R	0.025969	<0.001
rs2689249,rs1260534	rs2689249	ss66308235	FTO	rs1260534	ss66229994	KCTD15	0.0259681	<0.001
rs6707477,rs10767665	rs6707477	ss66347667	TMEM18	rs10767665	ss66151208	BDNF	0.0259662	<0.001
rs9924471,rs2482997	rs9924471	ss66127600	SH2B1	rs2482997	ss66386403	KCTD15	0.0259659	<0.001
rs1486080,rs12419289	rs1486080	ss66402127	NEGR1	rs12419289	ss66149700	BDNF	0.0259637	<0.001
rs500647,rs17066403	rs500647	ss66374665	NEGR1	rs17066403	ss66329806	MC4R	0.0259626	<0.001
rs11209782,rs10445545	rs11209782	ss66118592	NEGR1	rs10445545	ss66082527	MC4R	0.0259607	<0.001
rs4348675,rs6782743	rs4348675	ss66374310	NEGR1	rs6782743	ss66460453	ETV5	0.025956	<0.001
rs6762208,rs10835129	rs6762208	ss66157392	ETV5	rs10835129	ss66124758	BDNF	0.0259517	<0.001
rs17726787,rs151320	rs17726787	ss66241858	MTCH2	rs151320	ss66536417	SH2B1	0.0259504	<0.001
rs6704725,rs4686765	rs6704725	ss66116580	TMEM18	rs4686765	ss66472970	ETV5	0.0259466	<0.001
rs10767665,rs1534576	rs10767665	ss66151208	BDNF	rs1534576	ss66209183	MTCH2	0.0259242	<0.001
rs2685248,rs7245865	rs2685248	ss66418156	TMEM18	rs7245865	ss66218958	KCTD15	0.0259225	<0.001
rs2066371,rs2867133	rs2066371	ss66257702	NEGR1	rs2867133	ss66067342	TMEM18	0.0259206	<0.001
rs2104212,rs1477196	rs2104212	ss66364218	SEC16B	rs1477196	ss66043782	FTO	0.0259204	<0.001
rs12407054,rs1382394	rs12407054	ss66131249	NEGR1	rs1382394	ss66453039	MC4R	0.0259136	<0.001
rs7571872,rs4324578	rs7571872	ss66196335	TMEM18	rs4324578	ss66483584	GNPDA2	0.0259105	<0.001
rs1883460,rs3759125	rs1883460	ss66299693	NEGR1	rs3759125	ss66087721	FAIM2	0.0259011	<0.001
rs12131265,rs12409286	rs12131265	ss66247818	NEGR1	rs12409286	ss66170434	SEC16B	0.0258983	<0.001
rs10742817,rs2908792	rs10742817	ss66068192	MTCH2	rs2908792	ss66444951	FTO	0.0258956	<0.001
rs2685268,rs6763645	rs2685268	ss66070112	TMEM18	rs6763645	ss66239916	ETV5	0.0258923	<0.001
rs4321562,rs7479361	rs4321562	ss66094686	ETV5	rs7479361	ss66182633	MTCH2	0.025892	<0.001
rs4686728,rs1478524	rs4686728	ss66367620	ETV5	rs1478524	ss66231853	MC4R	0.0258907	<0.001
rs10495480,rs7250481	rs10495480	ss66096083	TMEM18	rs7250481	ss66447842	KCTD15	0.0258654	<0.001
rs4453719,rs4788076	rs4453719	ss66500595	TMEM18	rs4788076	ss66422141	SH2B1	0.0258649	<0.001
rs1477196,rs967809	rs1477196	ss66043782	FTO	rs967809	ss66085297	MC4R	0.0258619	<0.001
rs11811835,rs11686452	rs11811835	ss66497167	NEGR1	rs11686452	ss66287938	TMEM18	0.0258576	<0.001
rs6782743,rs752241	rs6782743	ss66460453	ETV5	rs752241	ss66087444	GNPDA2	0.0258441	<0.001
rs12409266,rs9953959	rs12409266	ss66452957	SEC16B	rs9953959	ss66067840	MC4R	0.0258367	<0.001
rs4358154,rs41527249	rs4358154	ss66042427	TMEM18	rs41527249	ss66158568	ETV5	0.0258328	<0.001
rs1474052,rs2245826	rs1474052	ss66347665	TMEM18	rs2245826	ss66254637	BDNF	0.0258295	<0.001
rs639407,rs10503044	rs639407	ss66442270	MC4R	rs10503044	ss66330094	MC4R	0.0258263	<0.001
rs1474052,rs4274632	rs1474052	ss66347665	TMEM18	rs4274632	ss66117219	TMEM18	0.0258236	<0.001
rs6716246,rs4992357	rs6716246	ss66522294	TMEM18	rs4992357	ss66083123	MTCH2	0.0258142	<0.001
rs2048545,rs2075205	rs2048545	ss66231745	GNPDA2	rs2075205	ss66167233	FTO	0.0258126	<0.001
rs6724028,rs284688	rs6724028	ss66245616	TMEM18	rs284688	ss66186381	KCTD15	0.0258108	<0.001
rs7628096,rs4305551	rs7628096	ss66345953	ETV5	rs4305551	ss66280138	GNPDA2	0.0258071	<0.001
rs2542674,rs9964158	rs2542674	ss66216113	FTO	rs9964158	ss66242937	MC4R	0.0258046	<0.001
rs985205,rs7200972	rs985205	ss66071482	BDNF	rs7200972	ss66090053	FTO	0.0257943	<0.001
rs10769307,rs9646627	rs10769307	ss66345250	MTCH2	rs9646627	ss66229464	MC4R	0.0257917	<0.001
rs10838782,rs7184060	rs10838782	ss66208940	MTCH2	rs7184060	ss66044018	FTO	0.025791	<0.001
rs2125776,rs7938467	rs2125776	ss66522167	NEGR1	rs7938467	ss66387865	BDNF	0.025786	<0.001
rs13393304,rs17066836	rs13393304	ss66145172	TMEM18	rs17066836	ss66122057	MC4R	0.0257766	<0.001
rs4376068,rs1186765	rs4376068	ss66239915	ETV5	rs1186765	ss66175482	FTO	0.0257748	<0.001
rs4546037,rs4332833	rs4546037	ss66239459	TMEM18	rs4332833	ss66082542	MC4R	0.0257652	<0.001
rs2268821,rs7407770	rs2268821	ss66145542	ETV5	rs7407770	ss66452541	MC4R	0.0257594	<0.001
rs12726880,rs4805975	rs12726880	ss66299210	NEGR1	rs4805975	ss66436063	KCTD15	0.0257552	<0.001
rs11039105,rs7136648	rs11039105	ss66075683	MTCH2	rs7136648	ss66095500	FAIM2	0.0257479	<0.001
rs4608682,rs285690	rs4608682	ss66054002	ETV5	rs285690	ss66345680	KCTD15	0.0257359	<0.001
rs11209875,rs1544701	rs11209875	ss66493255	NEGR1	rs1544701	ss66270029	ETV5	0.0257332	<0.001
rs12407054,rs17324938	rs12407054	ss66131249	NEGR1	rs17324938	ss66074846	KCTD15	0.0257286	<0.001
rs11169170,rs879679	rs11169170	ss66205694	FAIM2	rs879679	ss66043898	FTO	0.0257222	<0.001
rs4128461,rs9972717	rs4128461	ss66524700	NEGR1	rs9972717	ss66274843	FTO	0.0257165	<0.001
rs10047059,rs8106137	rs10047059	ss66220407	SEC16B	rs8106137	ss66239431	KCTD15	0.0257155	<0.001
rs10753172,rs1316803	rs10753172	ss66419062	SEC16B	rs1316803	ss66178901	TMEM18	0.0257116	<0.001
rs385272,rs10852524	rs385272	ss66479025	TMEM18	rs10852524	ss66264339	FTO	0.0257099	<0.001
rs943764,rs2268821	rs943764	ss66422098	SEC16B	rs2268821	ss66145542	ETV5	0.0257069	<0.001
rs3813648,rs9940128	rs3813648	ss66234301	SEC16B	rs9940128	ss66271248	FTO	0.0257067	<0.001
rs985205,rs708251	rs985205	ss66071482	BDNF	rs708251	ss66260775	FTO	0.0257054	<0.001
rs3795700,rs17324938	rs3795700	ss66162112	NEGR1	rs17324938	ss66074846	KCTD15	0.0256931	<0.001
rs4358154,rs2881892	rs4358154	ss66042427	TMEM18	rs2881892	ss66251010	GNPDA2	0.0256757	<0.001
rs17091031,rs9991261	rs17091031	ss66160090	NEGR1	rs9991261	ss66374379	GNPDA2	0.0256752	<0.001
rs11709556,rs7250481	rs11709556	ss66190991	ETV5	rs7250481	ss66447842	KCTD15	0.025669	<0.001
rs10783342,rs1943231	rs10783342	ss66138236	FAIM2	rs1943231	ss66497637	MC4R	0.0256683	<0.001
rs2683986,rs708251	rs2683986	ss66521326	TMEM18	rs708251	ss66260775	FTO	0.0256682	<0.001
rs7194372,rs8105874	rs7194372	ss66223930	FTO	rs8105874	ss66128496	KCTD15	0.0256678	<0.001
rs231976,rs1942922	rs231976	ss66195931	SH2B1	rs1942922	ss66488486	MC4R	0.0256668	<0.001
rs6548170,rs296741	rs6548170	ss66471877	TMEM18	rs296741	ss66041902	FAIM2	0.0256552	<0.001
rs7200972,rs1478524	rs7200972	ss66090053	FTO	rs1478524	ss66231853	MC4R	0.0256532	<0.001
rs11686452,rs1478524	rs11686452	ss66287938	TMEM18	rs1478524	ss66231853	MC4R	0.02565	<0.001
rs11686452,rs10852524	rs11686452	ss66287938	TMEM18	rs10852524	ss66264339	FTO	0.025648	<0.001
rs2348347,rs10838782	rs2348347	ss66354015	GNPDA2	rs10838782	ss66208940	MTCH2	0.0256389	<0.001
rs2694955,rs1942919	rs2694955	ss66287491	NEGR1	rs1942919	ss66048420	MC4R	0.0256316	<0.001
rs10167992,rs4923460	rs10167992	ss66142143	TMEM18	rs4923460	ss66488325	BDNF	0.0256266	<0.001
rs749809,rs17259551	rs749809	ss66225874	SH2B1	rs17259551	ss66532064	FTO	0.0256257	<0.001
rs2902237,rs9949577	rs2902237	ss66099984	SEC16B	rs9949577	ss66412452	MC4R	0.0256186	<0.001
rs4081366,rs7205009	rs4081366	ss66215415	SEC16B	rs7205009	ss66090463	FTO	0.0256132	<0.001
rs16953089,rs1212157	rs16953089	ss66068541	FTO	rs1212157	ss66044041	FTO	0.0256117	<0.001
rs1673518,rs529579	rs1673518	ss66082583	MC4R	rs529579	ss66503344	KCTD15	0.0255948	<0.001
rs11674922,rs1864132	rs11674922	ss66479705	TMEM18	rs1864132	ss66311774	KCTD15	0.0255944	<0.001
rs4788076,rs649721	rs4788076	ss66422141	SH2B1	rs649721	ss66082580	MC4R	0.0255915	<0.001
rs11686452,rs1400362	rs11686452	ss66287938	TMEM18	rs1400362	ss66111252	ETV5	0.0255813	<0.001
rs11811835,rs4695062	rs11811835	ss66497167	NEGR1	rs4695062	ss66145922	GNPDA2	0.0255807	<0.001
rs4652286,rs6447385	rs4652286	ss66052642	SEC16B	rs6447385	ss66488741	GNPDA2	0.0255755	<0.001
rs6675439,rs2685268	rs6675439	ss66344960	NEGR1	rs2685268	ss66070112	TMEM18	0.0255753	<0.001
rs11736162,rs1052373	rs11736162	ss66068010	GNPDA2	rs1052373	ss66156453	MTCH2	0.0255668	<0.001
rs1474052,rs1530790	rs1474052	ss66347665	TMEM18	rs1530790	ss66275336	FTO	0.0255631	<0.001
rs16852325,rs754692	rs16852325	ss66256525	SEC16B	rs754692	ss66057678	KCTD15	0.0255617	<0.001
rs2160804,rs9930506	rs2160804	ss66092769	ETV5	rs9930506	ss66518945	FTO	0.0255596	<0.001
rs7628096,rs11169282	rs7628096	ss66345953	ETV5	rs11169282	ss66258670	FAIM2	0.0255577	<0.001
rs2050065,rs1186765	rs2050065	ss66164046	NEGR1	rs1186765	ss66175482	FTO	0.0255529	<0.001
rs3809634,rs1942922	rs3809634	ss66109665	FTO	rs1942922	ss66488486	MC4R	0.0255484	<0.001
rs11030132,rs736239	rs11030132	ss66271297	BDNF	rs736239	ss66173230	KCTD15	0.0255292	<0.001
rs707444,rs2278260	rs707444	ss66500817	NEGR1	rs2278260	ss66066220	KCTD15	0.0255278	<0.001
rs11127502,rs7924699	rs11127502	ss66227095	TMEM18	rs7924699	ss66490175	MTCH2	0.0255199	<0.001
rs1534576,rs1260534	rs1534576	ss66209183	MTCH2	rs1260534	ss66229994	KCTD15	0.0255174	<0.001
rs2181264,rs10521303	rs2181264	ss66091848	SEC16B	rs10521303	ss66490584	FTO	0.0255141	<0.001
rs4650977,rs4629189	rs4650977	ss66514330	SEC16B	rs4629189	ss66456140	TMEM18	0.0255092	<0.001
rs12131265,rs1397138	rs12131265	ss66247818	NEGR1	rs1397138	ss66215140	FTO	0.0255066	<0.001
rs10495480,rs1108326	rs10495480	ss66096083	TMEM18	rs1108326	ss66446262	KCTD15	0.0255061	<0.001
rs6838327,rs7927234	rs6838327	ss66100986	GNPDA2	rs7927234	ss66364759	BDNF	0.0255036	<0.001
rs1474052,rs13319664	rs1474052	ss66347665	TMEM18	rs13319664	ss66336556	ETV5	0.0254902	<0.001
rs17090700,rs17201502	rs17090700	ss66388790	NEGR1	rs17201502	ss66150861	FAIM2	0.0254855	<0.001
rs11209761,rs4695062	rs11209761	ss66317449	NEGR1	rs4695062	ss66145922	GNPDA2	0.0254737	<0.001
rs1883460,rs4325783	rs1883460	ss66299693	NEGR1	rs4325783	ss66081207	TMEM18	0.0254697	<0.001
rs10742817,rs16952770	rs10742817	ss66068192	MTCH2	rs16952770	ss66041479	FTO	0.0254672	<0.001
rs10494510,rs4325783	rs10494510	ss66505706	SEC16B	rs4325783	ss66081207	TMEM18	0.0254601	<0.001
rs4650977,rs3817334	rs4650977	ss66514330	SEC16B	rs3817334	ss66089953	MTCH2	0.0254495	<0.001
rs1673518,rs9952630	rs1673518	ss66082583	MC4R	rs9952630	ss66427222	MC4R	0.0254487	<0.001
rs11674922,rs10767665	rs11674922	ss66479705	TMEM18	rs10767665	ss66151208	BDNF	0.0254439	<0.001
rs12925189,rs6499658	rs12925189	ss66146393	FTO	rs6499658	ss66365807	FTO	0.0254404	<0.001
rs6716246,rs7110708	rs6716246	ss66522294	TMEM18	rs7110708	ss66411272	BDNF	0.0254402	<0.001
rs11811835,rs7205426	rs11811835	ss66497167	NEGR1	rs7205426	ss66049881	FTO	0.02544	<0.001
rs17041285,rs16968399	rs17041285	ss66086572	TMEM18	rs16968399	ss66222167	KCTD15	0.0254378	<0.001
rs11209761,rs10767665	rs11209761	ss66317449	NEGR1	rs10767665	ss66151208	BDNF	0.0254314	<0.001
rs11209780,rs17066403	rs11209780	ss66432716	NEGR1	rs17066403	ss66329806	MC4R	0.0254199	<0.001
rs9924471,rs1673518	rs9924471	ss66127600	SH2B1	rs1673518	ss66082583	MC4R	0.0254176	<0.001
rs11209761,rs2090394	rs11209761	ss66317449	NEGR1	rs2090394	ss66281184	ETV5	0.0254133	<0.001
rs9953959,rs754692	rs9953959	ss66067840	MC4R	rs754692	ss66057678	KCTD15	0.0254114	<0.001
rs2348347,rs10853928	rs2348347	ss66354015	GNPDA2	rs10853928	ss66180478	KCTD15	0.0253959	<0.001
rs231976,rs16953089	rs231976	ss66195931	SH2B1	rs16953089	ss66068541	FTO	0.0253917	<0.001
rs2902210,rs2685248	rs2902210	ss66305981	SEC16B	rs2685248	ss66418156	TMEM18	0.0253915	<0.001
rs11029846,rs708251	rs11029846	ss66230874	BDNF	rs708251	ss66260775	FTO	0.0253887	<0.001
rs1534576,rs2278260	rs1534576	ss66209183	MTCH2	rs2278260	ss66066220	KCTD15	0.0253876	<0.001
rs2867133,rs12448482	rs2867133	ss66067342	TMEM18	rs12448482	ss66119677	SH2B1	0.0253813	<0.001
rs4854338,rs708251	rs4854338	ss66319169	TMEM18	rs708251	ss66260775	FTO	0.0253778	<0.001
rs1890035,rs12599672	rs1890035	ss66352598	SEC16B	rs12599672	ss66292211	FTO	0.0253759	<0.001
rs4358154,rs7136648	rs4358154	ss66042427	TMEM18	rs7136648	ss66095500	FAIM2	0.0253736	<0.001
rs1879523,rs4992357	rs1879523	ss66272577	TMEM18	rs4992357	ss66083123	MTCH2	0.025368	<0.001
rs2902237,rs6740249	rs2902237	ss66099984	SEC16B	rs6740249	ss66382489	TMEM18	0.0253608	<0.001
rs924175,rs7205009	rs924175	ss66234803	GNPDA2	rs7205009	ss66090463	FTO	0.0253567	<0.001
rs2685257,rs11029886	rs2685257	ss66310613	TMEM18	rs11029886	ss66311350	BDNF	0.0253479	<0.001
rs2181264,rs4650977	rs2181264	ss66091848	SEC16B	rs4650977	ss66514330	SEC16B	0.0253408	<0.001
rs12419692,rs17325700	rs12419692	ss66404199	MTCH2	rs17325700	ss66143846	KCTD15	0.0253396	<0.001
rs12144442,rs10219275	rs12144442	ss66291177	SEC16B	rs10219275	ss66395173	BDNF	0.0253393	<0.001
rs1112456,rs10500271	rs1112456	ss66432962	NEGR1	rs10500271	ss66503346	KCTD15	0.0253388	<0.001
rs415660,rs4358154	rs415660	ss66347663	TMEM18	rs4358154	ss66042427	TMEM18	0.0253227	<0.001
rs1490451,rs3817334	rs1490451	ss66354012	GNPDA2	rs3817334	ss66089953	MTCH2	0.0253189	<0.001
rs7201929,rs17199152	rs7201929	ss66045530	SH2B1	rs17199152	ss66044967	FTO	0.0253164	<0.001
rs954502,rs6425457	rs954502	ss66122579	SEC16B	rs6425457	ss66409974	SEC16B	0.0253058	<0.001
rs7628096,rs8050690	rs7628096	ss66345953	ETV5	rs8050690	ss66516095	FTO	0.0253017	<0.001
rs4075681,rs231976	rs4075681	ss66074020	FAIM2	rs231976	ss66195931	SH2B1	0.0252969	<0.001
rs932676,rs3817334	rs932676	ss66099939	SEC16B	rs3817334	ss66089953	MTCH2	0.0252916	<0.001
rs9815661,rs11030132	rs9815661	ss66054251	ETV5	rs11030132	ss66271297	BDNF	0.025272	<0.001
rs7233258,rs9949577	rs7233258	ss66038831	MC4R	rs9949577	ss66412452	MC4R	0.0252548	<0.001
rs4233087,rs1530790	rs4233087	ss66414576	NEGR1	rs1530790	ss66275336	FTO	0.0252443	<0.001
rs7102372,rs4613164	rs7102372	ss66111709	MTCH2	rs4613164	ss66431124	MC4R	0.0252409	<0.001
rs11209829,rs3809634	rs11209829	ss66399592	NEGR1	rs3809634	ss66109665	FTO	0.0252403	<0.001
rs10767665,rs11169172	rs10767665	ss66151208	BDNF	rs11169172	ss66183913	FAIM2	0.0252247	<0.001
rs12062921,rs3759125	rs12062921	ss66379176	SEC16B	rs3759125	ss66087721	FAIM2	0.0252236	<0.001
rs4613164,rs2059082	rs4613164	ss66431124	MC4R	rs2059082	ss66440147	KCTD15	0.0252225	<0.001
rs2554414,rs8105874	rs2554414	ss66283888	NEGR1	rs8105874	ss66128496	KCTD15	0.0252202	<0.001
rs2685248,rs7257907	rs2685248	ss66418156	TMEM18	rs7257907	ss66143131	KCTD15	0.0252155	<0.001
rs4447635,rs2278260	rs4447635	ss66384391	TMEM18	rs2278260	ss66066220	KCTD15	0.0252103	<0.001
rs4458241,rs4940974	rs4458241	ss66366340	TMEM18	rs4940974	ss66534495	MC4R	0.0252048	<0.001
rs7187949,rs12932428	rs7187949	ss66478315	FTO	rs12932428	ss66053592	FTO	0.0251999	<0.001
rs9924471,rs12925189	rs9924471	ss66127600	SH2B1	rs12925189	ss66146393	FTO	0.0251964	<0.001
rs2683986,rs6763645	rs2683986	ss66521326	TMEM18	rs6763645	ss66239916	ETV5	0.0251896	<0.001
rs6707477,rs6726475	rs6707477	ss66347667	TMEM18	rs6726475	ss66325343	TMEM18	0.0251868	<0.001
rs872378,rs2278260	rs872378	ss66126784	FTO	rs2278260	ss66066220	KCTD15	0.0251825	<0.001
rs9830802,rs4923428	rs9830802	ss66465753	ETV5	rs4923428	ss66163312	BDNF	0.025179	<0.001
rs12696555,rs252496	rs12696555	ss66131019	ETV5	rs252496	ss66142817	SH2B1	0.0251681	<0.001
rs6580738,rs8105751	rs6580738	ss66472513	FAIM2	rs8105751	ss66127526	KCTD15	0.0251639	<0.001
rs531071,rs10853928	rs531071	ss66344124	NEGR1	rs10853928	ss66180478	KCTD15	0.0251596	<0.001
rs11209829,rs11736162	rs11209829	ss66399592	NEGR1	rs11736162	ss66068010	GNPDA2	0.0251571	<0.001
rs12136092,rs1430374	rs12136092	ss66163332	NEGR1	rs1430374	ss66498303	MC4R	0.0251515	<0.001
rs12062921,rs9930506	rs12062921	ss66379176	SEC16B	rs9930506	ss66518945	FTO	0.0251504	<0.001
rs10913409,rs12611086	rs10913409	ss66099936	SEC16B	rs12611086	ss66305711	KCTD15	0.0251427	<0.001
rs4358154,rs749809	rs4358154	ss66042427	TMEM18	rs749809	ss66225874	SH2B1	0.0251326	<0.001
rs17041285,rs12512921	rs17041285	ss66086572	TMEM18	rs12512921	ss66426644	GNPDA2	0.0251278	<0.001
rs11725120,rs11039250	rs11725120	ss66201317	GNPDA2	rs11039250	ss66306487	MTCH2	0.0251276	<0.001
rs1252077,rs17041285	rs1252077	ss66476044	SEC16B	rs17041285	ss66086572	TMEM18	0.0251136	<0.001
rs1890035,rs1908217	rs1890035	ss66352598	SEC16B	rs1908217	ss66457314	FTO	0.0251103	<0.001
rs16851854,rs4305551	rs16851854	ss66487116	SEC16B	rs4305551	ss66280138	GNPDA2	0.0251042	<0.001
rs11209935,rs11709556	rs11209935	ss66313575	NEGR1	rs11709556	ss66190991	ETV5	0.0251029	<0.001
rs932676,rs11169282	rs932676	ss66099939	SEC16B	rs11169282	ss66258670	FAIM2	0.0251019	<0.001
rs1511324,rs9924619	rs1511324	ss66503914	TMEM18	rs9924619	ss66161588	SH2B1	0.0250965	<0.001
rs12045201,rs1861868	rs12045201	ss66340485	SEC16B	rs1861868	ss66282657	FTO	0.025095	<0.001
rs2066371,rs4805877	rs2066371	ss66257702	NEGR1	rs4805877	ss66094237	KCTD15	0.0250877	<0.001
rs6548270,rs920699	rs6548270	ss66178173	TMEM18	rs920699	ss66394907	BDNF	0.0250749	<0.001
rs11209873,rs12696555	rs11209873	ss66338212	NEGR1	rs12696555	ss66131019	ETV5	0.0250742	<0.001
rs6802108,rs1430374	rs6802108	ss66192159	ETV5	rs1430374	ss66498303	MC4R	0.0250735	<0.001
rs10742817,rs151181	rs10742817	ss66068192	MTCH2	rs151181	ss66517188	SH2B1	0.0250666	<0.001
rs1890035,rs967809	rs1890035	ss66352598	SEC16B	rs967809	ss66085297	MC4R	0.0250647	<0.001
rs12131265,rs285686	rs12131265	ss66247818	NEGR1	rs285686	ss66219277	KCTD15	0.0250594	<0.001
rs17124174,rs412139	rs17124174	ss66266885	FAIM2	rs412139	ss66435385	KCTD15	0.025057	<0.001
rs985205,rs7205426	rs985205	ss66071482	BDNF	rs7205426	ss66049881	FTO	0.0250557	<0.001
rs12599672,rs7234864	rs12599672	ss66292211	FTO	rs7234864	ss66197378	MC4R	0.0250541	<0.001
rs2050066,rs4806003	rs2050066	ss66524612	NEGR1	rs4806003	ss66334723	KCTD15	0.025038	<0.001
rs4453719,rs4571371	rs4453719	ss66500595	TMEM18	rs4571371	ss66173223	GNPDA2	0.0250341	<0.001
rs11209780,rs10500271	rs11209780	ss66432716	NEGR1	rs10500271	ss66503346	KCTD15	0.0250318	<0.001
rs6716246,rs1534576	rs6716246	ss66522294	TMEM18	rs1534576	ss66209183	MTCH2	0.0250237	<0.001
rs17091031,rs4241327	rs17091031	ss66160090	NEGR1	rs4241327	ss66529947	TMEM18	0.0250228	<0.001
rs623479,rs1078620	rs623479	ss66168934	SEC16B	rs1078620	ss66282629	FTO	0.0250098	<0.001
rs2726838,rs10853928	rs2726838	ss66496512	BDNF	rs10853928	ss66180478	KCTD15	0.025009	<0.001
rs4325783,rs1382394	rs4325783	ss66081207	TMEM18	rs1382394	ss66453039	MC4R	0.0250081	<0.001
rs12419077,rs17818920	rs12419077	ss66272532	BDNF	rs17818920	ss66163485	FTO	0.0250055	<0.001
rs3928987,rs8097644	rs3928987	ss66322600	FTO	rs8097644	ss66399905	MC4R	0.024997	<0.001
rs12131265,rs2090394	rs12131265	ss66247818	NEGR1	rs2090394	ss66281184	ETV5	0.0249964	<0.001
rs2902210,rs6548270	rs2902210	ss66305981	SEC16B	rs6548270	ss66178173	TMEM18	0.0249942	<0.001
rs7571872,rs11075994	rs7571872	ss66196335	TMEM18	rs11075994	ss66223900	FTO	0.0249769	<0.001
rs6798931,rs543587	rs6798931	ss66244576	ETV5	rs543587	ss66481297	MC4R	0.0249747	<0.001
rs954502,rs2864265	rs954502	ss66122579	SEC16B	rs2864265	ss66244369	SH2B1	0.0249671	<0.001
rs707444,rs16851854	rs707444	ss66500817	NEGR1	rs16851854	ss66487116	SEC16B	0.0249564	<0.001
rs4458241,rs4992357	rs4458241	ss66366340	TMEM18	rs4992357	ss66083123	MTCH2	0.0249501	<0.001
rs11030096,rs11169282	rs11030096	ss66470854	BDNF	rs11169282	ss66258670	FAIM2	0.0249483	<0.001
rs3813648,rs1477196	rs3813648	ss66234301	SEC16B	rs1477196	ss66043782	FTO	0.0249472	<0.001
rs10521303,rs1840547	rs10521303	ss66490584	FTO	rs1840547	ss66268700	MC4R	0.0249326	<0.001
rs6791954,rs193621	rs6791954	ss66230775	ETV5	rs193621	ss66286161	SH2B1	0.0249321	<0.001
rs4695719,rs2908792	rs4695719	ss66512876	GNPDA2	rs2908792	ss66444951	FTO	0.0249295	<0.001
rs6712649,rs12288512	rs6712649	ss66341575	TMEM18	rs12288512	ss66367500	BDNF	0.0249233	<0.001
rs6548247,rs4940497	rs6548247	ss66469509	TMEM18	rs4940497	ss66329832	MC4R	0.0249226	<0.001
rs11030064,rs10506288	rs11030064	ss66135815	BDNF	rs10506288	ss66126179	FAIM2	0.0249128	<0.001
rs4854306,rs6712649	rs4854306	ss66461081	TMEM18	rs6712649	ss66341575	TMEM18	0.0249069	<0.001
rs4624587,rs924175	rs4624587	ss66340440	ETV5	rs924175	ss66234803	GNPDA2	0.0249046	<0.001
rs389621,rs10852524	rs389621	ss66434015	TMEM18	rs10852524	ss66264339	FTO	0.0249023	<0.001
rs4650977,rs6447385	rs4650977	ss66514330	SEC16B	rs6447385	ss66488741	GNPDA2	0.0249023	<0.001
rs6484347,rs17303428	rs6484347	ss66500372	BDNF	rs17303428	ss66313505	FTO	0.0249021	<0.001
rs11209829,rs1879523	rs11209829	ss66399592	NEGR1	rs1879523	ss66272577	TMEM18	0.0248901	<0.001
rs10938395,rs708251	rs10938395	ss66245304	GNPDA2	rs708251	ss66260775	FTO	0.024889	<0.001
rs6548270,rs8052052	rs6548270	ss66178173	TMEM18	rs8052052	ss66261672	FTO	0.024884	<0.001
rs2348347,rs17201502	rs2348347	ss66354015	GNPDA2	rs17201502	ss66150861	FAIM2	0.0248793	<0.001
rs17199152,rs11873709	rs17199152	ss66044967	FTO	rs11873709	ss66393928	MC4R	0.0248656	<0.001
rs3961050,rs9953959	rs3961050	ss66433230	TMEM18	rs9953959	ss66067840	MC4R	0.0248545	<0.001
rs1883460,rs2181264	rs1883460	ss66299693	NEGR1	rs2181264	ss66091848	SEC16B	0.0248529	<0.001
rs11800532,rs10742817	rs11800532	ss66391017	NEGR1	rs10742817	ss66068192	MTCH2	0.0248513	<0.001
rs6707477,rs1420297	rs6707477	ss66347667	TMEM18	rs1420297	ss66259714	FTO	0.0248512	<0.001
rs6548270,rs2245826	rs6548270	ss66178173	TMEM18	rs2245826	ss66254637	BDNF	0.0248503	<0.001
rs747782,rs17707300	rs747782	ss66394171	MTCH2	rs17707300	ss66047484	SH2B1	0.0248449	<0.001
rs3131313,rs7227646	rs3131313	ss66516225	SEC16B	rs7227646	ss66218327	MC4R	0.0248441	<0.001
rs7938467,rs8105874	rs7938467	ss66387865	BDNF	rs8105874	ss66128496	KCTD15	0.0248404	<0.001
rs8060235,rs4614834	rs8060235	ss66041099	FTO	rs4614834	ss66137437	MC4R	0.0248368	<0.001
rs1373912,rs4686783	rs1373912	ss66166041	NEGR1	rs4686783	ss66152764	ETV5	0.0248351	<0.001
rs10783342,rs4348979	rs10783342	ss66138236	FAIM2	rs4348979	ss66220501	FAIM2	0.0248327	<0.001
rs2902199,rs4940974	rs2902199	ss66099940	SEC16B	rs4940974	ss66534495	MC4R	0.024832	<0.001
rs7628096,rs7205426	rs7628096	ss66345953	ETV5	rs7205426	ss66049881	FTO	0.0248302	<0.001
rs7556006,rs3961050	rs7556006	ss66435339	NEGR1	rs3961050	ss66433230	TMEM18	0.0248272	<0.001
rs7628096,rs638515	rs7628096	ss66345953	ETV5	rs638515	ss66138118	FAIM2	0.0248269	<0.001
rs12409286,rs17066440	rs12409286	ss66170434	SEC16B	rs17066440	ss66134172	MC4R	0.0248265	<0.001
rs1474052,rs736239	rs1474052	ss66347665	TMEM18	rs736239	ss66173230	KCTD15	0.0248263	<0.001
rs2348347,rs4923428	rs2348347	ss66354015	GNPDA2	rs4923428	ss66163312	BDNF	0.0248238	<0.001
rs6782743,rs1866510	rs6782743	ss66460453	ETV5	rs1866510	ss66211343	GNPDA2	0.0248232	<0.001
rs11209829,rs1840547	rs11209829	ss66399592	NEGR1	rs1840547	ss66268700	MC4R	0.0247992	<0.001
rs4081366,rs17729501	rs4081366	ss66215415	SEC16B	rs17729501	ss66309381	TMEM18	0.0247956	<0.001
rs7303233,rs1430374	rs7303233	ss66116652	FAIM2	rs1430374	ss66498303	MC4R	0.0247941	<0.001
rs1052373,rs1530790	rs1052373	ss66156453	MTCH2	rs1530790	ss66275336	FTO	0.0247923	<0.001
rs646511,rs10913409	rs646511	ss66253831	NEGR1	rs10913409	ss66099936	SEC16B	0.0247873	<0.001
rs631503,rs727838	rs631503	ss66464422	NEGR1	rs727838	ss66153848	BDNF	0.0247873	<0.001
rs6740249,rs11878133	rs6740249	ss66382489	TMEM18	rs11878133	ss66082671	MC4R	0.0247849	<0.001
rs1459793,rs1486080	rs1459793	ss66262198	NEGR1	rs1486080	ss66402127	NEGR1	0.0247838	<0.001
rs10742817,rs8052792	rs10742817	ss66068192	MTCH2	rs8052792	ss66415380	FTO	0.0247824	<0.001
rs17091720,rs9302649	rs17091720	ss66522280	NEGR1	rs9302649	ss66442295	FTO	0.0247816	<0.001
rs3897645,rs285690	rs3897645	ss66087170	MC4R	rs285690	ss66345680	KCTD15	0.0247672	<0.001
rs2630389,rs6712649	rs2630389	ss66452345	NEGR1	rs6712649	ss66341575	TMEM18	0.0247648	<0.001
rs985205,rs1942863	rs985205	ss66071482	BDNF	rs1942863	ss66382166	MC4R	0.0247647	<0.001
rs10798570,rs1861877	rs10798570	ss66322541	SEC16B	rs1861877	ss66313101	ETV5	0.0247632	<0.001
rs11209782,rs12611086	rs11209782	ss66118592	NEGR1	rs12611086	ss66305711	KCTD15	0.0247584	<0.001
rs3117753,rs6711878	rs3117753	ss66437274	SEC16B	rs6711878	ss66534497	TMEM18	0.0247541	<0.001
rs6664268,rs17818920	rs6664268	ss66061641	SEC16B	rs17818920	ss66163485	FTO	0.0247493	<0.001
rs11209935,rs17066403	rs11209935	ss66313575	NEGR1	rs17066403	ss66329806	MC4R	0.0247469	<0.001
rs1051006,rs10521145	rs1051006	ss66483336	MTCH2	rs10521145	ss66490013	SH2B1	0.0247457	<0.001
rs4992357,rs10852524	rs4992357	ss66083123	MTCH2	rs10852524	ss66264339	FTO	0.024745	<0.001
rs415660,rs12963371	rs415660	ss66347663	TMEM18	rs12963371	ss66492646	MC4R	0.0247438	<0.001
rs6802503,rs6499628	rs6802503	ss66411571	ETV5	rs6499628	ss66186267	FTO	0.0247433	<0.001
rs1510174,rs10853928	rs1510174	ss66291894	FTO	rs10853928	ss66180478	KCTD15	0.0247389	<0.001
rs1474663,rs2934456	rs1474663	ss66460710	NEGR1	rs2934456	ss66054478	SH2B1	0.0247367	<0.001
rs4332833,rs8105874	rs4332833	ss66082542	MC4R	rs8105874	ss66128496	KCTD15	0.0247261	<0.001
rs4788076,rs1428669	rs4788076	ss66422141	SH2B1	rs1428669	ss66183221	KCTD15	0.0247223	<0.001
rs2422136,rs8105751	rs2422136	ss66225243	NEGR1	rs8105751	ss66127526	KCTD15	0.0247216	<0.001
rs10517107,rs11030064	rs10517107	ss66506193	GNPDA2	rs11030064	ss66135815	BDNF	0.0247141	<0.001
rs9991261,rs1583123	rs9991261	ss66374379	GNPDA2	rs1583123	ss66381940	MC4R	0.0247121	<0.001
rs1534576,rs2287079	rs1534576	ss66209183	MTCH2	rs2287079	ss66046169	FTO	0.0247111	<0.001
rs4650977,rs252496	rs4650977	ss66514330	SEC16B	rs252496	ss66142817	SH2B1	0.0247085	<0.001
rs3759125,rs1510174	rs3759125	ss66087721	FAIM2	rs1510174	ss66291894	FTO	0.0247063	<0.001
rs2685268,rs529579	rs2685268	ss66070112	TMEM18	rs529579	ss66503344	KCTD15	0.0247037	<0.001
rs6782743,rs520432	rs6782743	ss66460453	ETV5	rs520432	ss66200657	MC4R	0.0246978	<0.001
rs2287079,rs10521303	rs2287079	ss66046169	FTO	rs10521303	ss66490584	FTO	0.0246953	<0.001
rs4608682,rs11169282	rs4608682	ss66054002	ETV5	rs11169282	ss66258670	FAIM2	0.0246872	<0.001
rs11688230,rs4624587	rs11688230	ss66126824	TMEM18	rs4624587	ss66340440	ETV5	0.0246748	<0.001
rs4624587,rs3935714	rs4624587	ss66340440	ETV5	rs3935714	ss66465656	SH2B1	0.0246733	<0.001
rs685233,rs2305982	rs685233	ss66338256	SEC16B	rs2305982	ss66173402	MTCH2	0.0246705	<0.001
rs2902237,rs8060235	rs2902237	ss66099984	SEC16B	rs8060235	ss66041099	FTO	0.0246678	<0.001
rs932676,rs7249257	rs932676	ss66099939	SEC16B	rs7249257	ss66496651	KCTD15	0.0246669	<0.001
rs7938467,rs872378	rs7938467	ss66387865	BDNF	rs872378	ss66126784	FTO	0.0246652	<0.001
rs1474052,rs6744291	rs1474052	ss66347665	TMEM18	rs6744291	ss66138977	TMEM18	0.0246624	<0.001
rs6548270,rs285690	rs6548270	ss66178173	TMEM18	rs285690	ss66345680	KCTD15	0.0246586	<0.001
rs6791954,rs9889103	rs6791954	ss66230775	ETV5	rs9889103	ss66533804	FTO	0.0246554	<0.001
rs11209829,rs4686782	rs11209829	ss66399592	NEGR1	rs4686782	ss66076973	ETV5	0.0246549	<0.001
rs2575,rs16967984	rs2575	ss66332580	ETV5	rs16967984	ss66344999	KCTD15	0.0246549	<0.001
rs7136648,rs1260534	rs7136648	ss66095500	FAIM2	rs1260534	ss66229994	KCTD15	0.0246535	<0.001
rs6763645,rs11030066	rs6763645	ss66239916	ETV5	rs11030066	ss66428001	BDNF	0.024653	<0.001
rs7201929,rs12932428	rs7201929	ss66045530	SH2B1	rs12932428	ss66053592	FTO	0.0246516	<0.001
rs11209761,rs985205	rs11209761	ss66317449	NEGR1	rs985205	ss66071482	BDNF	0.0246512	<0.001
rs1382394,rs4940974	rs1382394	ss66453039	MC4R	rs4940974	ss66534495	MC4R	0.0246503	<0.001
rs1459793,rs1866510	rs1459793	ss66262198	NEGR1	rs1866510	ss66211343	GNPDA2	0.0246441	<0.001
rs17091031,rs2689246	rs17091031	ss66160090	NEGR1	rs2689246	ss66465395	FTO	0.0246431	<0.001
rs4274632,rs17825567	rs4274632	ss66117219	TMEM18	rs17825567	ss66128529	FTO	0.0246422	<0.001
rs11209761,rs10199876	rs11209761	ss66317449	NEGR1	rs10199876	ss66262007	TMEM18	0.0246375	<0.001
rs1530790,rs1942922	rs1530790	ss66275336	FTO	rs1942922	ss66488486	MC4R	0.0246373	<0.001
rs967809,rs9646627	rs967809	ss66085297	MC4R	rs9646627	ss66229464	MC4R	0.024634	<0.001
rs1335004,rs11736162	rs1335004	ss66523487	NEGR1	rs11736162	ss66068010	GNPDA2	0.0246327	<0.001
rs4608682,rs1026715	rs4608682	ss66054002	ETV5	rs1026715	ss66364758	BDNF	0.0246213	<0.001
rs1078620,rs4805877	rs1078620	ss66282629	FTO	rs4805877	ss66094237	KCTD15	0.0246191	<0.001
rs10783337,rs17259551	rs10783337	ss66169778	FAIM2	rs17259551	ss66532064	FTO	0.0246103	<0.001
rs1868146,rs17823223	rs1868146	ss66176598	ETV5	rs17823223	ss66189688	FTO	0.024593	<0.001
rs12407054,rs11029926	rs12407054	ss66131249	NEGR1	rs11029926	ss66220828	BDNF	0.0245924	<0.001
rs11209917,rs4268954	rs11209917	ss66515759	NEGR1	rs4268954	ss66271141	TMEM18	0.0245922	<0.001
rs9991261,rs12365863	rs9991261	ss66374379	GNPDA2	rs12365863	ss66193646	BDNF	0.0245871	<0.001
rs3817334,rs526251	rs3817334	ss66089953	MTCH2	rs526251	ss66091837	KCTD15	0.0245836	<0.001
rs3817334,rs1942919	rs3817334	ss66089953	MTCH2	rs1942919	ss66048420	MC4R	0.0245813	<0.001
rs2348347,rs8062405	rs2348347	ss66354015	GNPDA2	rs8062405	ss66128134	SH2B1	0.0245782	<0.001
rs10494504,rs2864265	rs10494504	ss66505687	SEC16B	rs2864265	ss66244369	SH2B1	0.024578	<0.001
rs500647,rs4358154	rs500647	ss66374665	NEGR1	rs4358154	ss66042427	TMEM18	0.0245765	<0.001
rs1534576,rs752294	rs1534576	ss66209183	MTCH2	rs752294	ss66052817	KCTD15	0.0245667	<0.001
rs2066371,rs1486080	rs2066371	ss66257702	NEGR1	rs1486080	ss66402127	NEGR1	0.0245653	<0.001
rs1558910,rs16857479	rs1558910	ss66062178	ETV5	rs16857479	ss66421643	GNPDA2	0.0245653	<0.001
rs2930195,rs7299609	rs2930195	ss66278705	MTCH2	rs7299609	ss66273907	FAIM2	0.0245652	<0.001
rs9953959,rs1673518	rs9953959	ss66067840	MC4R	rs1673518	ss66082583	MC4R	0.0245638	<0.001
rs749809,rs543587	rs749809	ss66225874	SH2B1	rs543587	ss66481297	MC4R	0.0245595	<0.001
rs10742805,rs4805877	rs10742805	ss66069776	MTCH2	rs4805877	ss66094237	KCTD15	0.0245461	<0.001
rs649721,rs736682	rs649721	ss66082580	MC4R	rs736682	ss66408841	KCTD15	0.0245445	<0.001
rs10167992,rs284328	rs10167992	ss66142143	TMEM18	rs284328	ss66401145	KCTD15	0.0245403	<0.001
rs1228008,rs736682	rs1228008	ss66413075	MTCH2	rs736682	ss66408841	KCTD15	0.0245366	<0.001
rs1474052,rs4940974	rs1474052	ss66347665	TMEM18	rs4940974	ss66534495	MC4R	0.0245196	<0.001
rs17090910,rs16857479	rs17090910	ss66469045	NEGR1	rs16857479	ss66421643	GNPDA2	0.0245167	<0.001
rs622721,rs2192872	rs622721	ss66443822	NEGR1	rs2192872	ss66284250	FTO	0.0245157	<0.001
rs7201929,rs17248645	rs7201929	ss66045530	SH2B1	rs17248645	ss66518507	KCTD15	0.0245146	<0.001
rs13415684,rs284328	rs13415684	ss66052830	TMEM18	rs284328	ss66401145	KCTD15	0.0245125	<0.001
rs1879523,rs4541395	rs1879523	ss66272577	TMEM18	rs4541395	ss66423899	ETV5	0.0245106	<0.001
rs4686765,rs17836498	rs4686765	ss66472970	ETV5	rs17836498	ss66329837	MC4R	0.0245061	<0.001
rs12031844,rs7639756	rs12031844	ss66415858	NEGR1	rs7639756	ss66429331	ETV5	0.0245048	<0.001
rs10769307,rs4805877	rs10769307	ss66345250	MTCH2	rs4805877	ss66094237	KCTD15	0.0245002	<0.001
rs4652286,rs1866510	rs4652286	ss66052642	SEC16B	rs1866510	ss66211343	GNPDA2	0.024498	<0.001
rs2867133,rs7200972	rs2867133	ss66067342	TMEM18	rs7200972	ss66090053	FTO	0.0244945	<0.001
rs875727,rs2575	rs875727	ss66432336	NEGR1	rs2575	ss66332580	ETV5	0.0244937	<0.001
rs2685248,rs2683986	rs2685248	ss66418156	TMEM18	rs2683986	ss66521326	TMEM18	0.0244897	<0.001
rs7104230,rs4423418	rs7104230	ss66136777	BDNF	rs4423418	ss66501056	FTO	0.0244881	<0.001
rs1855647,rs12935710	rs1855647	ss66163255	NEGR1	rs12935710	ss66297464	FTO	0.0244781	<0.001
rs3817334,rs7200972	rs3817334	ss66089953	MTCH2	rs7200972	ss66090053	FTO	0.0244742	<0.001
rs869286,rs1866511	rs869286	ss66126289	SEC16B	rs1866511	ss66306962	GNPDA2	0.0244726	<0.001
rs6444089,rs1005731	rs6444089	ss66224100	ETV5	rs1005731	ss66191273	KCTD15	0.0244717	<0.001
rs11674922,rs4608682	rs11674922	ss66479705	TMEM18	rs4608682	ss66054002	ETV5	0.0244714	<0.001
rs2630389,rs2903492	rs2630389	ss66452345	NEGR1	rs2903492	ss66318776	TMEM18	0.0244689	<0.001
rs17066403,rs1840547	rs17066403	ss66329806	MC4R	rs1840547	ss66268700	MC4R	0.0244681	<0.001
rs1890035,rs1866510	rs1890035	ss66352598	SEC16B	rs1866510	ss66211343	GNPDA2	0.0244658	<0.001
rs4686783,rs16857127	rs4686783	ss66152764	ETV5	rs16857127	ss66128340	GNPDA2	0.0244621	<0.001
rs3813648,rs41527249	rs3813648	ss66234301	SEC16B	rs41527249	ss66158568	ETV5	0.024462	<0.001
rs875727,rs4268954	rs875727	ss66432336	NEGR1	rs4268954	ss66271141	TMEM18	0.0244605	<0.001
rs1883460,rs4695056	rs1883460	ss66299693	NEGR1	rs4695056	ss66400587	GNPDA2	0.0244596	<0.001
rs1358042,rs985205	rs1358042	ss66218403	NEGR1	rs985205	ss66071482	BDNF	0.0244572	<0.001
rs4358154,rs284688	rs4358154	ss66042427	TMEM18	rs284688	ss66186381	KCTD15	0.024457	<0.001
rs11209761,rs10852524	rs11209761	ss66317449	NEGR1	rs10852524	ss66264339	FTO	0.0244537	<0.001
rs2287079,rs9964158	rs2287079	ss66046169	FTO	rs9964158	ss66242937	MC4R	0.0244535	<0.001
rs17090700,rs17066403	rs17090700	ss66388790	NEGR1	rs17066403	ss66329806	MC4R	0.0244529	<0.001
rs1673518,rs2482997	rs1673518	ss66082583	MC4R	rs2482997	ss66386403	KCTD15	0.0244418	<0.001
rs16945088,rs11670672	rs16945088	ss66429282	FTO	rs11670672	ss66136086	KCTD15	0.0244367	<0.001
rs4854292,rs4686782	rs4854292	ss66199333	TMEM18	rs4686782	ss66076973	ETV5	0.0244359	<0.001
rs747782,rs8062405	rs747782	ss66394171	MTCH2	rs8062405	ss66128134	SH2B1	0.0244342	<0.001
rs2930195,rs1530790	rs2930195	ss66278705	MTCH2	rs1530790	ss66275336	FTO	0.0244342	<0.001
rs17574252,rs12599672	rs17574252	ss66458126	GNPDA2	rs12599672	ss66292211	FTO	0.0244302	<0.001
rs622721,rs9940629	rs622721	ss66443822	NEGR1	rs9940629	ss66531594	FTO	0.0244293	<0.001
rs1228008,rs4805877	rs1228008	ss66413075	MTCH2	rs4805877	ss66094237	KCTD15	0.0244268	<0.001
rs41528452,rs17324938	rs41528452	ss66061124	NEGR1	rs17324938	ss66074846	KCTD15	0.0244213	<0.001
rs12927537,rs1583123	rs12927537	ss66043980	FTO	rs1583123	ss66381940	MC4R	0.0244185	<0.001
rs1516728,rs2268846	rs1516728	ss66174080	ETV5	rs2268846	ss66234570	ETV5	0.0244143	<0.001
rs2066371,rs2111112	rs2066371	ss66257702	NEGR1	rs2111112	ss66344996	FTO	0.0244068	<0.001
rs1459793,rs12599672	rs1459793	ss66262198	NEGR1	rs12599672	ss66292211	FTO	0.0244046	<0.001
rs10913409,rs754692	rs10913409	ss66099936	SEC16B	rs754692	ss66057678	KCTD15	0.0243887	<0.001
rs638515,rs252496	rs638515	ss66138118	FAIM2	rs252496	ss66142817	SH2B1	0.0243833	<0.001
rs3101338,rs4940912	rs3101338	ss66166560	NEGR1	rs4940912	ss66381910	MC4R	0.0243818	<0.001
rs11686452,rs9932411	rs11686452	ss66287938	TMEM18	rs9932411	ss66394496	FTO	0.0243809	<0.001
rs9854006,rs1942919	rs9854006	ss66204923	ETV5	rs1942919	ss66048420	MC4R	0.0243796	<0.001
rs2683986,rs252496	rs2683986	ss66521326	TMEM18	rs252496	ss66142817	SH2B1	0.0243783	<0.001
rs11811835,rs12140698	rs11811835	ss66497167	NEGR1	rs12140698	ss66122190	SEC16B	0.0243782	<0.001
rs6444089,rs4305551	rs6444089	ss66224100	ETV5	rs4305551	ss66280138	GNPDA2	0.0243778	<0.001
rs2245826,rs9964016	rs2245826	ss66254637	BDNF	rs9964016	ss66328909	MC4R	0.0243721	<0.001
rs11209780,rs415660	rs11209780	ss66432716	NEGR1	rs415660	ss66347663	TMEM18	0.0243686	<0.001
rs1883460,rs4491751	rs1883460	ss66299693	NEGR1	rs4491751	ss66334095	TMEM18	0.0243682	<0.001
rs7557375,rs7120548	rs7557375	ss66152235	TMEM18	rs7120548	ss66148638	MTCH2	0.0243633	<0.001
rs8049235,rs9675886	rs8049235	ss66283163	FTO	rs9675886	ss66067101	MC4R	0.0243604	<0.001
rs2050066,rs17470898	rs2050066	ss66524612	NEGR1	rs17470898	ss66377399	GNPDA2	0.0243585	<0.001
rs11209780,rs9970167	rs11209780	ss66432716	NEGR1	rs9970167	ss66189788	SEC16B	0.0243566	<0.001
rs2867133,rs41445444	rs2867133	ss66067342	TMEM18	rs41445444	ss66397245	GNPDA2	0.0243533	<0.001
rs11674922,rs11029886	rs11674922	ss66479705	TMEM18	rs11029886	ss66311350	BDNF	0.0243532	<0.001
rs4447635,rs2075205	rs4447635	ss66384391	TMEM18	rs2075205	ss66167233	FTO	0.0243523	<0.001
rs1994726,rs12925189	rs1994726	ss66066123	BDNF	rs12925189	ss66146393	FTO	0.024351	<0.001
rs1534576,rs2000777	rs1534576	ss66209183	MTCH2	rs2000777	ss66502403	MC4R	0.0243481	<0.001
rs10805133,rs17823223	rs10805133	ss66432117	GNPDA2	rs17823223	ss66189688	FTO	0.0243478	<0.001
rs1335004,rs4358154	rs1335004	ss66523487	NEGR1	rs4358154	ss66042427	TMEM18	0.0243478	<0.001
rs12623218,rs6510416	rs12623218	ss66466897	TMEM18	rs6510416	ss66460756	KCTD15	0.0243458	<0.001
rs4324578,rs11030132	rs4324578	ss66483584	GNPDA2	rs11030132	ss66271297	BDNF	0.0243304	<0.001
rs6712649,rs7255249	rs6712649	ss66341575	TMEM18	rs7255249	ss66496505	KCTD15	0.0243294	<0.001
rs2867137,rs9946888	rs2867137	ss66482315	TMEM18	rs9946888	ss66301830	MC4R	0.0243188	<0.001
rs759671,rs10767686	rs759671	ss66195183	ETV5	rs10767686	ss66078661	BDNF	0.024318	<0.001
rs11209761,rs11674922	rs11209761	ss66317449	NEGR1	rs11674922	ss66479705	TMEM18	0.0243153	<0.001
rs11800532,rs529579	rs11800532	ss66391017	NEGR1	rs529579	ss66503344	KCTD15	0.0243098	<0.001
rs872378,rs9964158	rs872378	ss66126784	FTO	rs9964158	ss66242937	MC4R	0.0243098	<0.001
rs1111483,rs17324938	rs1111483	ss66478096	FTO	rs17324938	ss66074846	KCTD15	0.0243086	<0.001
rs16917735,rs7498491	rs16917735	ss66532657	BDNF	rs7498491	ss66213110	SH2B1	0.0243085	<0.001
rs2268821,rs10445545	rs2268821	ss66145542	ETV5	rs10445545	ss66082527	MC4R	0.0243054	<0.001
rs1474052,rs7136648	rs1474052	ss66347665	TMEM18	rs7136648	ss66095500	FAIM2	0.0243043	<0.001
rs9970167,rs7250481	rs9970167	ss66189788	SEC16B	rs7250481	ss66447842	KCTD15	0.024297	<0.001
rs4923428,rs9940700	rs4923428	ss66163312	BDNF	rs9940700	ss66227839	FTO	0.0242936	<0.001
rs11673780,rs1260534	rs11673780	ss66330734	TMEM18	rs1260534	ss66229994	KCTD15	0.024293	<0.001
rs3131313,rs2683986	rs3131313	ss66516225	SEC16B	rs2683986	ss66521326	TMEM18	0.0242832	<0.001
rs6740249,rs285690	rs6740249	ss66382489	TMEM18	rs285690	ss66345680	KCTD15	0.0242822	<0.001
rs11029846,rs12932428	rs11029846	ss66230874	BDNF	rs12932428	ss66053592	FTO	0.024281	<0.001
rs4649947,rs394682	rs4649947	ss66509927	NEGR1	rs394682	ss66327124	FAIM2	0.0242805	<0.001
rs4458241,rs10838782	rs4458241	ss66366340	TMEM18	rs10838782	ss66208940	MTCH2	0.0242766	<0.001
rs4695056,rs7193402	rs4695056	ss66400587	GNPDA2	rs7193402	ss66260693	SH2B1	0.024275	<0.001
rs12084460,rs6697643	rs12084460	ss66330786	NEGR1	rs6697643	ss66400125	NEGR1	0.0242633	<0.001
rs2685268,rs12460080	rs2685268	ss66070112	TMEM18	rs12460080	ss66044642	KCTD15	0.0242565	<0.001
rs11209782,rs4241327	rs11209782	ss66118592	NEGR1	rs4241327	ss66529947	TMEM18	0.0242487	<0.001
rs1033098,rs7205009	rs1033098	ss66083063	TMEM18	rs7205009	ss66090463	FTO	0.0242468	<0.001
rs646511,rs4940912	rs646511	ss66253831	NEGR1	rs4940912	ss66381910	MC4R	0.0242457	<0.001
rs622721,rs11209761	rs622721	ss66443822	NEGR1	rs11209761	ss66317449	NEGR1	0.0242394	<0.001
rs366330,rs10852524	rs366330	ss66531446	TMEM18	rs10852524	ss66264339	FTO	0.0242391	<0.001
rs252299,rs697769	rs252299	ss66450568	SH2B1	rs697769	ss66373061	FTO	0.0242362	<0.001
rs3095571,rs2075205	rs3095571	ss66072519	FTO	rs2075205	ss66167233	FTO	0.0242316	<0.001
rs7117381,rs8105874	rs7117381	ss66290792	BDNF	rs8105874	ss66128496	KCTD15	0.0242266	<0.001
rs1252077,rs11169282	rs1252077	ss66476044	SEC16B	rs11169282	ss66258670	FAIM2	0.0242246	<0.001
rs17574252,rs17199152	rs17574252	ss66458126	GNPDA2	rs17199152	ss66044967	FTO	0.0242224	<0.001
rs11209761,rs4639527	rs11209761	ss66317449	NEGR1	rs4639527	ss66412017	TMEM18	0.0242148	<0.001
rs1883902,rs4423418	rs1883902	ss66159252	SEC16B	rs4423418	ss66501056	FTO	0.0242147	<0.001
rs9991261,rs11169170	rs9991261	ss66374379	GNPDA2	rs11169170	ss66205694	FAIM2	0.0242137	<0.001
rs1335004,rs9991261	rs1335004	ss66523487	NEGR1	rs9991261	ss66374379	GNPDA2	0.0242099	<0.001
rs6727903,rs1530790	rs6727903	ss66228848	TMEM18	rs1530790	ss66275336	FTO	0.0242089	<0.001
rs1459793,rs2540775	rs1459793	ss66262198	NEGR1	rs2540775	ss66042455	FTO	0.0242084	<0.001
rs7520853,rs6416056	rs7520853	ss66127569	SEC16B	rs6416056	ss66263901	BDNF	0.0242066	<0.001
rs6754187,rs4806003	rs6754187	ss66198026	TMEM18	rs4806003	ss66334723	KCTD15	0.0241992	<0.001
rs7498491,rs3803658	rs7498491	ss66213110	SH2B1	rs3803658	ss66190025	FTO	0.0241897	<0.001
rs12754625,rs2683986	rs12754625	ss66387903	NEGR1	rs2683986	ss66521326	TMEM18	0.0241897	<0.001
rs2685268,rs6548170	rs2685268	ss66070112	TMEM18	rs6548170	ss66471877	TMEM18	0.0241889	<0.001
rs1510266,rs8106137	rs1510266	ss66216954	SEC16B	rs8106137	ss66239431	KCTD15	0.0241878	<0.001
rs499641,rs12611086	rs499641	ss66389445	NEGR1	rs12611086	ss66305711	KCTD15	0.024187	<0.001
rs1316803,rs17066440	rs1316803	ss66178901	TMEM18	rs17066440	ss66134172	MC4R	0.0241806	<0.001
rs1566732,rs6580738	rs1566732	ss66140642	MTCH2	rs6580738	ss66472513	FAIM2	0.0241788	<0.001
rs12409266,rs17066440	rs12409266	ss66452957	SEC16B	rs17066440	ss66134172	MC4R	0.0241762	<0.001
rs1583123,rs285690	rs1583123	ss66381940	MC4R	rs285690	ss66345680	KCTD15	0.0241734	<0.001
rs2422136,rs6740249	rs2422136	ss66225243	NEGR1	rs6740249	ss66382489	TMEM18	0.0241656	<0.001
rs1113428,rs4923428	rs1113428	ss66506195	GNPDA2	rs4923428	ss66163312	BDNF	0.0241642	<0.001
rs11209935,rs6444150	rs11209935	ss66313575	NEGR1	rs6444150	ss66042281	ETV5	0.024163	<0.001
rs1316803,rs7117381	rs1316803	ss66178901	TMEM18	rs7117381	ss66290792	BDNF	0.0241624	<0.001
rs7433760,rs543587	rs7433760	ss66373191	ETV5	rs543587	ss66481297	MC4R	0.0241574	<0.001
rs11169170,rs2278260	rs11169170	ss66205694	FAIM2	rs2278260	ss66066220	KCTD15	0.0241569	<0.001
rs11811835,rs11169282	rs11811835	ss66497167	NEGR1	rs11169282	ss66258670	FAIM2	0.0241568	<0.001
rs4453719,rs2908784	rs4453719	ss66500595	TMEM18	rs2908784	ss66365805	FTO	0.0241504	<0.001
rs2867133,rs12611086	rs2867133	ss66067342	TMEM18	rs12611086	ss66305711	KCTD15	0.0241499	<0.001
rs1890035,rs2685268	rs1890035	ss66352598	SEC16B	rs2685268	ss66070112	TMEM18	0.0241495	<0.001
rs17091031,rs985205	rs17091031	ss66160090	NEGR1	rs985205	ss66071482	BDNF	0.0241471	<0.001
rs10767665,rs1382394	rs10767665	ss66151208	BDNF	rs1382394	ss66453039	MC4R	0.0241471	<0.001
rs7690764,rs10521303	rs7690764	ss66095141	GNPDA2	rs10521303	ss66490584	FTO	0.0241405	<0.001
rs10521303,rs29942	rs10521303	ss66490584	FTO	rs29942	ss66175810	KCTD15	0.0241342	<0.001
rs2902237,rs2111118	rs2902237	ss66099984	SEC16B	rs2111118	ss66261090	FTO	0.0241288	<0.001
rs11029891,rs9953959	rs11029891	ss66291188	BDNF	rs9953959	ss66067840	MC4R	0.0241286	<0.001
rs11169172,rs17066891	rs11169172	ss66183913	FAIM2	rs17066891	ss66291976	MC4R	0.0241284	<0.001
rs4624587,rs3942852	rs4624587	ss66340440	ETV5	rs3942852	ss66330785	MTCH2	0.0241112	<0.001
rs4081366,rs300705	rs4081366	ss66215415	SEC16B	rs300705	ss66096086	TMEM18	0.0241052	<0.001
rs12136092,rs12611086	rs12136092	ss66163332	NEGR1	rs12611086	ss66305711	KCTD15	0.0240992	<0.001
rs8179265,rs9930506	rs8179265	ss66439314	NEGR1	rs9930506	ss66518945	FTO	0.0240989	<0.001
rs10489882,rs6712649	rs10489882	ss66099960	SEC16B	rs6712649	ss66341575	TMEM18	0.0240962	<0.001
rs2630389,rs4541395	rs2630389	ss66452345	NEGR1	rs4541395	ss66423899	ETV5	0.0240924	<0.001
rs7104230,rs252496	rs7104230	ss66136777	BDNF	rs252496	ss66142817	SH2B1	0.0240919	<0.001
rs6444089,rs284688	rs6444089	ss66224100	ETV5	rs284688	ss66186381	KCTD15	0.0240888	<0.001
rs2075205,rs872378	rs2075205	ss66167233	FTO	rs872378	ss66126784	FTO	0.024086	<0.001
rs12419289,rs10521145	rs12419289	ss66149700	BDNF	rs10521145	ss66490013	SH2B1	0.0240796	<0.001
rs2630389,rs17041996	rs2630389	ss66452345	NEGR1	rs17041996	ss66435224	TMEM18	0.0240789	<0.001
rs954502,rs11674922	rs954502	ss66122579	SEC16B	rs11674922	ss66479705	TMEM18	0.0240604	<0.001
rs7136570,rs10852524	rs7136570	ss66222329	FAIM2	rs10852524	ss66264339	FTO	0.0240586	<0.001
rs4650977,rs11030096	rs4650977	ss66514330	SEC16B	rs11030096	ss66470854	BDNF	0.0240558	<0.001
rs12136092,rs2902210	rs12136092	ss66163332	NEGR1	rs2902210	ss66305981	SEC16B	0.0240515	<0.001
rs2300179,rs685233	rs2300179	ss66490699	NEGR1	rs685233	ss66338256	SEC16B	0.0240512	<0.001
rs4923428,rs2052270	rs4923428	ss66163312	BDNF	rs2052270	ss66161208	FTO	0.0240453	<0.001
rs1883460,rs2860323	rs1883460	ss66299693	NEGR1	rs2860323	ss66239458	TMEM18	0.0240447	<0.001
rs4274632,rs749809	rs4274632	ss66117219	TMEM18	rs749809	ss66225874	SH2B1	0.0240427	<0.001
rs1316803,rs4854292	rs1316803	ss66178901	TMEM18	rs4854292	ss66199333	TMEM18	0.0240405	<0.001
rs1878234,rs7250481	rs1878234	ss66046406	FAIM2	rs7250481	ss66447842	KCTD15	0.0240273	<0.001
rs918220,rs17066891	rs918220	ss66100562	ETV5	rs17066891	ss66291976	MC4R	0.0240256	<0.001
rs17091734,rs7407770	rs17091734	ss66493576	NEGR1	rs7407770	ss66452541	MC4R	0.0240209	<0.001
rs1320366,rs1534576	rs1320366	ss66138302	TMEM18	rs1534576	ss66209183	MTCH2	0.0240186	<0.001
rs1942919,rs285690	rs1942919	ss66048420	MC4R	rs285690	ss66345680	KCTD15	0.0240019	<0.001
rs6761698,rs11686452	rs6761698	ss66211084	TMEM18	rs11686452	ss66287938	TMEM18	0.0240008	<0.001
rs10495480,rs985205	rs10495480	ss66096083	TMEM18	rs985205	ss66071482	BDNF	0.0239999	<0.001
rs16852801,rs10521303	rs16852801	ss66297779	SEC16B	rs10521303	ss66490584	FTO	0.0239974	<0.001
rs8105874,rs529579	rs8105874	ss66128496	KCTD15	rs529579	ss66503344	KCTD15	0.023997	<0.001
rs11811835,rs7250833	rs11811835	ss66497167	NEGR1	rs7250833	ss66117617	KCTD15	0.0239966	<0.001
rs12131265,rs7253204	rs12131265	ss66247818	NEGR1	rs7253204	ss66376166	KCTD15	0.0239925	<0.001
rs6444146,rs10735825	rs6444146	ss66134933	ETV5	rs10735825	ss66347250	FAIM2	0.0239889	<0.001
rs4686782,rs11030132	rs4686782	ss66076973	ETV5	rs11030132	ss66271297	BDNF	0.0239888	<0.001
rs4081366,rs4686782	rs4081366	ss66215415	SEC16B	rs4686782	ss66076973	ETV5	0.0239874	<0.001
rs2862033,rs11039105	rs2862033	ss66505676	SEC16B	rs11039105	ss66075683	MTCH2	0.0239872	<0.001
rs12062921,rs7194372	rs12062921	ss66379176	SEC16B	rs7194372	ss66223930	FTO	0.0239858	<0.001
rs1474052,rs9675886	rs1474052	ss66347665	TMEM18	rs9675886	ss66067101	MC4R	0.0239841	<0.001
rs2575,rs252299	rs2575	ss66332580	ETV5	rs252299	ss66450568	SH2B1	0.0239839	<0.001
rs2665272,rs7250413	rs2665272	ss66124996	FTO	rs7250413	ss66219970	KCTD15	0.0239824	<0.001
rs1033098,rs879679	rs1033098	ss66083063	TMEM18	rs879679	ss66043898	FTO	0.0239813	<0.001
rs1544667,rs8060235	rs1544667	ss66078539	FTO	rs8060235	ss66041099	FTO	0.0239805	<0.001
rs17295554,rs1942922	rs17295554	ss66140965	ETV5	rs1942922	ss66488486	MC4R	0.0239776	<0.001
rs2075205,rs17067246	rs2075205	ss66167233	FTO	rs17067246	ss66136312	MC4R	0.0239775	<0.001
rs3922650,rs11917863	rs3922650	ss66080655	SEC16B	rs11917863	ss66438738	ETV5	0.0239746	<0.001
rs10167992,rs16953089	rs10167992	ss66142143	TMEM18	rs16953089	ss66068541	FTO	0.0239742	<0.001
rs389621,rs284690	rs389621	ss66434015	TMEM18	rs284690	ss66290473	KCTD15	0.0239661	<0.001
rs17042013,rs2482997	rs17042013	ss66095494	TMEM18	rs2482997	ss66386403	KCTD15	0.0239636	<0.001
rs11209829,rs4368253	rs11209829	ss66399592	NEGR1	rs4368253	ss66272964	MC4R	0.0239598	<0.001
rs7498491,rs284688	rs7498491	ss66213110	SH2B1	rs284688	ss66186381	KCTD15	0.0239543	<0.001
rs4650977,rs7104230	rs4650977	ss66514330	SEC16B	rs7104230	ss66136777	BDNF	0.0239514	<0.001
rs2348352,rs2665275	rs2348352	ss66379922	GNPDA2	rs2665275	ss66214502	FTO	0.0239513	<0.001
rs7498491,rs2482997	rs7498491	ss66213110	SH2B1	rs2482997	ss66386403	KCTD15	0.0239427	<0.001
rs11686452,rs2388639	rs11686452	ss66287938	TMEM18	rs2388639	ss66429648	FTO	0.0239353	<0.001
rs7205426,rs8105874	rs7205426	ss66049881	FTO	rs8105874	ss66128496	KCTD15	0.0239281	<0.001
rs4854292,rs284688	rs4854292	ss66199333	TMEM18	rs284688	ss66186381	KCTD15	0.0239275	<0.001
rs875727,rs12932428	rs875727	ss66432336	NEGR1	rs12932428	ss66053592	FTO	0.0239232	<0.001
rs17201502,rs231976	rs17201502	ss66150861	FAIM2	rs231976	ss66195931	SH2B1	0.0239228	<0.001
rs1486081,rs2181264	rs1486081	ss66334157	NEGR1	rs2181264	ss66091848	SEC16B	0.0239162	<0.001
rs7104230,rs12927537	rs7104230	ss66136777	BDNF	rs12927537	ss66043980	FTO	0.0239161	<0.001
rs11674922,rs872378	rs11674922	ss66479705	TMEM18	rs872378	ss66126784	FTO	0.0239148	<0.001
rs16857479,rs4588402	rs16857479	ss66421643	GNPDA2	rs4588402	ss66478962	FTO	0.0239112	<0.001
rs16851854,rs12696555	rs16851854	ss66487116	SEC16B	rs12696555	ss66131019	ETV5	0.0239098	<0.001
rs366330,rs16917735	rs366330	ss66531446	TMEM18	rs16917735	ss66532657	BDNF	0.0239082	<0.001
rs2685248,rs3786913	rs2685248	ss66418156	TMEM18	rs3786913	ss66206677	KCTD15	0.0238966	<0.001
rs10735825,rs10521303	rs10735825	ss66347250	FAIM2	rs10521303	ss66490584	FTO	0.0238954	<0.001
rs15008,rs285690	rs15008	ss66070343	FAIM2	rs285690	ss66345680	KCTD15	0.0238932	<0.001
rs11030064,rs11169172	rs11030064	ss66135815	BDNF	rs11169172	ss66183913	FAIM2	0.0238918	<0.001
rs2889756,rs2075205	rs2889756	ss66100563	ETV5	rs2075205	ss66167233	FTO	0.0238907	<0.001
rs12131265,rs7257907	rs12131265	ss66247818	NEGR1	rs7257907	ss66143131	KCTD15	0.0238894	<0.001
rs1486080,rs9930506	rs1486080	ss66402127	NEGR1	rs9930506	ss66518945	FTO	0.0238888	<0.001
rs3817334,rs10422771	rs3817334	ss66089953	MTCH2	rs10422771	ss66072613	KCTD15	0.0238887	<0.001
rs2300179,rs7543170	rs2300179	ss66490699	NEGR1	rs7543170	ss66186014	SEC16B	0.0238841	<0.001
rs1445583,rs285686	rs1445583	ss66253129	NEGR1	rs285686	ss66219277	KCTD15	0.0238811	<0.001
rs4624587,rs2048545	rs4624587	ss66340440	ETV5	rs2048545	ss66231745	GNPDA2	0.0238732	<0.001
rs4581927,rs176174	rs4581927	ss66442677	TMEM18	rs176174	ss66094338	KCTD15	0.0238718	<0.001
rs2862033,rs3961050	rs2862033	ss66505676	SEC16B	rs3961050	ss66433230	TMEM18	0.0238714	<0.001
rs2685248,rs736682	rs2685248	ss66418156	TMEM18	rs736682	ss66408841	KCTD15	0.0238713	<0.001
rs4458241,rs11686452	rs4458241	ss66366340	TMEM18	rs11686452	ss66287938	TMEM18	0.02387	<0.001
rs12045201,rs3897645	rs12045201	ss66340485	SEC16B	rs3897645	ss66087170	MC4R	0.0238699	<0.001
rs6707477,rs6746997	rs6707477	ss66347667	TMEM18	rs6746997	ss66528949	TMEM18	0.0238681	<0.001
rs6675439,rs6712649	rs6675439	ss66344960	NEGR1	rs6712649	ss66341575	TMEM18	0.0238673	<0.001
rs10853928,rs529579	rs10853928	ss66180478	KCTD15	rs529579	ss66503344	KCTD15	0.0238623	<0.001
rs622721,rs7937410	rs622721	ss66443822	NEGR1	rs7937410	ss66057303	MTCH2	0.0238585	<0.001
rs12933229,rs650313	rs12933229	ss66231705	SH2B1	rs650313	ss66419494	MC4R	0.0238578	<0.001
rs2902200,rs7605824	rs2902200	ss66424422	SEC16B	rs7605824	ss66422034	TMEM18	0.0238577	<0.001
rs4325783,rs872378	rs4325783	ss66081207	TMEM18	rs872378	ss66126784	FTO	0.0238548	<0.001
rs11811835,rs4423418	rs11811835	ss66497167	NEGR1	rs4423418	ss66501056	FTO	0.0238542	<0.001
rs4608682,rs7233258	rs4608682	ss66054002	ETV5	rs7233258	ss66038831	MC4R	0.0238513	<0.001
rs4358154,rs16857127	rs4358154	ss66042427	TMEM18	rs16857127	ss66128340	GNPDA2	0.0238476	<0.001
rs7407770,rs2278260	rs7407770	ss66452541	MC4R	rs2278260	ss66066220	KCTD15	0.0238345	<0.001
rs531071,rs366330	rs531071	ss66344124	NEGR1	rs366330	ss66531446	TMEM18	0.0238325	<0.001
rs12131265,rs7571872	rs12131265	ss66247818	NEGR1	rs7571872	ss66196335	TMEM18	0.023827	<0.001
rs4458241,rs7234907	rs4458241	ss66366340	TMEM18	rs7234907	ss66409801	MC4R	0.0238255	<0.001
rs17726787,rs7924699	rs17726787	ss66241858	MTCH2	rs7924699	ss66490175	MTCH2	0.0238248	<0.001
rs4358154,rs1866510	rs4358154	ss66042427	TMEM18	rs1866510	ss66211343	GNPDA2	0.0238241	<0.001
rs10835210,rs2075205	rs10835210	ss66383924	BDNF	rs2075205	ss66167233	FTO	0.0238116	<0.001
rs17041285,rs10503044	rs17041285	ss66086572	TMEM18	rs10503044	ss66330094	MC4R	0.023808	<0.001
rs4358154,rs9952630	rs4358154	ss66042427	TMEM18	rs9952630	ss66427222	MC4R	0.0238076	<0.001
rs531071,rs708251	rs531071	ss66344124	NEGR1	rs708251	ss66260775	FTO	0.0238066	<0.001
rs7527741,rs836986	rs7527741	ss66364073	NEGR1	rs836986	ss66215138	FTO	0.0238049	<0.001
rs13415684,rs1382394	rs13415684	ss66052830	TMEM18	rs1382394	ss66453039	MC4R	0.0238042	<0.001
rs10470529,rs7205426	rs10470529	ss66411582	ETV5	rs7205426	ss66049881	FTO	0.0238027	<0.001
rs1415085,rs529579	rs1415085	ss66251633	SEC16B	rs529579	ss66503344	KCTD15	0.0237973	<0.001
rs10489882,rs10167992	rs10489882	ss66099960	SEC16B	rs10167992	ss66142143	TMEM18	0.0237951	<0.001
rs10783342,rs12460080	rs10783342	ss66138236	FAIM2	rs12460080	ss66044642	KCTD15	0.0237917	<0.001
rs7205426,rs1430374	rs7205426	ss66049881	FTO	rs1430374	ss66498303	MC4R	0.0237897	<0.001
rs16952770,rs2278260	rs16952770	ss66041479	FTO	rs2278260	ss66066220	KCTD15	0.0237864	<0.001
rs7608080,rs10853928	rs7608080	ss66090130	TMEM18	rs10853928	ss66180478	KCTD15	0.0237841	<0.001
rs193621,rs7407770	rs193621	ss66286161	SH2B1	rs7407770	ss66452541	MC4R	0.0237788	<0.001
rs10838681,rs4805877	rs10838681	ss66152348	MTCH2	rs4805877	ss66094237	KCTD15	0.0237758	<0.001
rs2280391,rs12925189	rs2280391	ss66353388	ETV5	rs12925189	ss66146393	FTO	0.0237735	<0.001
rs10767665,rs1560402	rs10767665	ss66151208	BDNF	rs1560402	ss66150088	MC4R	0.0237714	<0.001
rs12136092,rs2181264	rs12136092	ss66163332	NEGR1	rs2181264	ss66091848	SEC16B	0.0237703	<0.001
rs623479,rs8109215	rs623479	ss66168934	SEC16B	rs8109215	ss66164894	KCTD15	0.0237617	<0.001
rs11811835,rs932676	rs11811835	ss66497167	NEGR1	rs932676	ss66099939	SEC16B	0.0237554	<0.001
rs1511324,rs17067022	rs1511324	ss66503914	TMEM18	rs17067022	ss66315404	MC4R	0.0237551	<0.001
rs10199876,rs6580738	rs10199876	ss66262007	TMEM18	rs6580738	ss66472513	FAIM2	0.0237521	<0.001
rs531071,rs12597471	rs531071	ss66344124	NEGR1	rs12597471	ss66408932	FTO	0.023752	<0.001
rs4324578,rs752241	rs4324578	ss66483584	GNPDA2	rs752241	ss66087444	GNPDA2	0.0237514	<0.001
rs11209782,rs252496	rs11209782	ss66118592	NEGR1	rs252496	ss66142817	SH2B1	0.0237502	<0.001
rs2193587,rs1478524	rs2193587	ss66469162	ETV5	rs1478524	ss66231853	MC4R	0.0237492	<0.001
rs2039403,rs6729766	rs2039403	ss66166216	SEC16B	rs6729766	ss66138837	TMEM18	0.0237482	<0.001
rs10495480,rs4325783	rs10495480	ss66096083	TMEM18	rs4325783	ss66081207	TMEM18	0.0237461	<0.001
rs11209829,rs7205987	rs11209829	ss66399592	NEGR1	rs7205987	ss66082031	FTO	0.0237458	<0.001
rs376401,rs16952316	rs376401	ss66516422	FAIM2	rs16952316	ss66210375	FTO	0.0237445	<0.001
rs1937184,rs2685248	rs1937184	ss66405557	NEGR1	rs2685248	ss66418156	TMEM18	0.0237438	<0.001
rs4624587,rs12419289	rs4624587	ss66340440	ETV5	rs12419289	ss66149700	BDNF	0.0237436	<0.001
rs4447635,rs12448482	rs4447635	ss66384391	TMEM18	rs12448482	ss66119677	SH2B1	0.0237403	<0.001
rs2817867,rs6510416	rs2817867	ss66169059	NEGR1	rs6510416	ss66460756	KCTD15	0.0237363	<0.001
rs7938467,rs4641552	rs7938467	ss66387865	BDNF	rs4641552	ss66167496	FAIM2	0.0237345	<0.001
rs252299,rs649721	rs252299	ss66450568	SH2B1	rs649721	ss66082580	MC4R	0.0237315	<0.001
rs11039471,rs252299	rs11039471	ss66170192	MTCH2	rs252299	ss66450568	SH2B1	0.0237314	<0.001
rs366330,rs10521303	rs366330	ss66531446	TMEM18	rs10521303	ss66490584	FTO	0.0237279	<0.001
rs17041285,rs6777779	rs17041285	ss66086572	TMEM18	rs6777779	ss66429224	ETV5	0.0237267	<0.001
rs6580738,rs529579	rs6580738	ss66472513	FAIM2	rs529579	ss66503344	KCTD15	0.0237255	<0.001
rs16860234,rs10838782	rs16860234	ss66268817	ETV5	rs10838782	ss66208940	MTCH2	0.023722	<0.001
rs4358154,rs12696555	rs4358154	ss66042427	TMEM18	rs12696555	ss66131019	ETV5	0.0237199	<0.001
rs3759125,rs4940974	rs3759125	ss66087721	FAIM2	rs4940974	ss66534495	MC4R	0.0237182	<0.001
rs6580738,rs541376	rs6580738	ss66472513	FAIM2	rs541376	ss66239432	KCTD15	0.0237128	<0.001
rs17503709,rs17782313	rs17503709	ss66343675	NEGR1	rs17782313	ss66408734	MC4R	0.0237125	<0.001
rs707444,rs9953959	rs707444	ss66500817	NEGR1	rs9953959	ss66067840	MC4R	0.0237039	<0.001
rs954502,rs12512921	rs954502	ss66122579	SEC16B	rs12512921	ss66426644	GNPDA2	0.0237022	<0.001
rs1111483,rs967809	rs1111483	ss66478096	FTO	rs967809	ss66085297	MC4R	0.0237016	<0.001
rs12062921,rs3897645	rs12062921	ss66379176	SEC16B	rs3897645	ss66087170	MC4R	0.0237016	<0.001
rs385272,rs12708944	rs385272	ss66479025	TMEM18	rs12708944	ss66454387	FTO	0.0236949	<0.001
rs6425457,rs8061517	rs6425457	ss66409974	SEC16B	rs8061517	ss66256304	FTO	0.0236937	<0.001
rs4898539,rs7205426	rs4898539	ss66494871	FAIM2	rs7205426	ss66049881	FTO	0.0236919	<0.001
rs12062921,rs3817334	rs12062921	ss66379176	SEC16B	rs3817334	ss66089953	MTCH2	0.0236885	<0.001
rs4453719,rs8060020	rs4453719	ss66500595	TMEM18	rs8060020	ss66373603	FTO	0.0236867	<0.001
rs8179265,rs747782	rs8179265	ss66439314	NEGR1	rs747782	ss66394171	MTCH2	0.0236854	<0.001
rs9309730,rs7184060	rs9309730	ss66448650	TMEM18	rs7184060	ss66044018	FTO	0.0236826	<0.001
rs1566732,rs4788076	rs1566732	ss66140642	MTCH2	rs4788076	ss66422141	SH2B1	0.0236813	<0.001
rs9991261,rs2287078	rs9991261	ss66374379	GNPDA2	rs2287078	ss66282535	FTO	0.0236654	<0.001
rs4686734,rs4686783	rs4686734	ss66458067	ETV5	rs4686783	ss66152764	ETV5	0.0236639	<0.001
rs6746997,rs7196647	rs6746997	ss66528949	TMEM18	rs7196647	ss66137535	FTO	0.0236634	<0.001
rs10521145,rs649721	rs10521145	ss66490013	SH2B1	rs649721	ss66082580	MC4R	0.0236602	<0.001
rs4608682,rs9964158	rs4608682	ss66054002	ETV5	rs9964158	ss66242937	MC4R	0.0236594	<0.001
rs6447385,rs2287079	rs6447385	ss66488741	GNPDA2	rs2287079	ss66046169	FTO	0.0236439	<0.001
rs10838696,rs4806003	rs10838696	ss66190985	MTCH2	rs4806003	ss66334723	KCTD15	0.0236432	<0.001
rs985205,rs541376	rs985205	ss66071482	BDNF	rs541376	ss66239432	KCTD15	0.0236424	<0.001
rs1942922,rs16968313	rs1942922	ss66488486	MC4R	rs16968313	ss66053482	KCTD15	0.0236413	<0.001
rs7566599,rs4992357	rs7566599	ss66271079	TMEM18	rs4992357	ss66083123	MTCH2	0.0236388	<0.001
rs4854302,rs3809634	rs4854302	ss66277648	TMEM18	rs3809634	ss66109665	FTO	0.023637	<0.001
rs967809,rs10500267	rs967809	ss66085297	MC4R	rs10500267	ss66231578	KCTD15	0.0236341	<0.001
rs10913465,rs7205009	rs10913465	ss66063703	SEC16B	rs7205009	ss66090463	FTO	0.0236333	<0.001
rs9815791,rs872378	rs9815791	ss66076870	ETV5	rs872378	ss66126784	FTO	0.0236319	<0.001
rs16917748,rs10853928	rs16917748	ss66117596	BDNF	rs10853928	ss66180478	KCTD15	0.0236306	<0.001
rs4854318,rs2482997	rs4854318	ss66064885	TMEM18	rs2482997	ss66386403	KCTD15	0.0236305	<0.001
rs2388639,rs11670672	rs2388639	ss66429648	FTO	rs11670672	ss66136086	KCTD15	0.0236302	<0.001
rs10494512,rs7205987	rs10494512	ss66352677	SEC16B	rs7205987	ss66082031	FTO	0.0236297	<0.001
rs4624587,rs12696555	rs4624587	ss66340440	ETV5	rs12696555	ss66131019	ETV5	0.0236277	<0.001
rs10742817,rs231976	rs10742817	ss66068192	MTCH2	rs231976	ss66195931	SH2B1	0.0236218	<0.001
rs2125776,rs8049235	rs2125776	ss66522167	NEGR1	rs8049235	ss66283163	FTO	0.0236217	<0.001
rs12512921,rs1478524	rs12512921	ss66426644	GNPDA2	rs1478524	ss66231853	MC4R	0.023621	<0.001
rs707444,rs252299	rs707444	ss66500817	NEGR1	rs252299	ss66450568	SH2B1	0.0236162	<0.001
rs7520853,rs284689	rs7520853	ss66127569	SEC16B	rs284689	ss66260523	KCTD15	0.0236105	<0.001
rs12512921,rs1382394	rs12512921	ss66426644	GNPDA2	rs1382394	ss66453039	MC4R	0.0236093	<0.001
rs1474052,rs4784337	rs1474052	ss66347665	TMEM18	rs4784337	ss66274802	FTO	0.0236052	<0.001
rs510414,rs11029846	rs510414	ss66192844	NEGR1	rs11029846	ss66230874	BDNF	0.023604	<0.001
rs16857479,rs16953731	rs16857479	ss66421643	GNPDA2	rs16953731	ss66385482	FTO	0.0235989	<0.001
rs11725120,rs7234864	rs11725120	ss66201317	GNPDA2	rs7234864	ss66197378	MC4R	0.0235983	<0.001
rs6746997,rs4686782	rs6746997	ss66528949	TMEM18	rs4686782	ss66076973	ETV5	0.0235966	<0.001
rs11030132,rs284688	rs11030132	ss66271297	BDNF	rs284688	ss66186381	KCTD15	0.023595	<0.001
rs394119,rs1420284	rs394119	ss66295910	FAIM2	rs1420284	ss66264040	FTO	0.0235908	<0.001
rs681196,rs3817334	rs681196	ss66419949	NEGR1	rs3817334	ss66089953	MTCH2	0.02359	<0.001
rs869286,rs12987038	rs869286	ss66126289	SEC16B	rs12987038	ss66130947	TMEM18	0.0235897	<0.001
rs4274632,rs17067176	rs4274632	ss66117219	TMEM18	rs17067176	ss66373198	MC4R	0.0235884	<0.001
rs622721,rs1861868	rs622721	ss66443822	NEGR1	rs1861868	ss66282657	FTO	0.0235874	<0.001
rs10495480,rs10783342	rs10495480	ss66096083	TMEM18	rs10783342	ss66138236	FAIM2	0.0235841	<0.001
rs11209782,rs285690	rs11209782	ss66118592	NEGR1	rs285690	ss66345680	KCTD15	0.0235835	<0.001
rs6740249,rs12149010	rs6740249	ss66382489	TMEM18	rs12149010	ss66163396	FTO	0.0235834	<0.001
rs151320,rs193621	rs151320	ss66536417	SH2B1	rs193621	ss66286161	SH2B1	0.0235831	<0.001
rs6425425,rs4686783	rs6425425	ss66436390	SEC16B	rs4686783	ss66152764	ETV5	0.0235765	<0.001
rs1544701,rs1562797	rs1544701	ss66270029	ETV5	rs1562797	ss66179200	FTO	0.0235739	<0.001
rs16852409,rs8106137	rs16852409	ss66389767	SEC16B	rs8106137	ss66239431	KCTD15	0.0235705	<0.001
rs1358042,rs6798931	rs1358042	ss66218403	NEGR1	rs6798931	ss66244576	ETV5	0.023568	<0.001
rs924175,rs10767665	rs924175	ss66234803	GNPDA2	rs10767665	ss66151208	BDNF	0.0235664	<0.001
rs6759670,rs7938467	rs6759670	ss66531754	TMEM18	rs7938467	ss66387865	BDNF	0.0235624	<0.001
rs4274632,rs10025589	rs4274632	ss66117219	TMEM18	rs10025589	ss66234802	GNPDA2	0.0235592	<0.001
rs4650977,rs2685248	rs4650977	ss66514330	SEC16B	rs2685248	ss66418156	TMEM18	0.0235591	<0.001
rs7527741,rs7303233	rs7527741	ss66364073	NEGR1	rs7303233	ss66116652	FAIM2	0.023558	<0.001
rs7104230,rs836994	rs7104230	ss66136777	BDNF	rs836994	ss66253114	FTO	0.0235528	<0.001
rs1530790,rs967809	rs1530790	ss66275336	FTO	rs967809	ss66085297	MC4R	0.0235522	<0.001
rs1334000,rs1934650	rs1334000	ss66163124	NEGR1	rs1934650	ss66422324	SEC16B	0.0235521	<0.001
rs4274632,rs6744291	rs4274632	ss66117219	TMEM18	rs6744291	ss66138977	TMEM18	0.0235488	<0.001
rs6751259,rs12448482	rs6751259	ss66110144	TMEM18	rs12448482	ss66119677	SH2B1	0.0235471	<0.001
rs41445444,rs10767665	rs41445444	ss66397245	GNPDA2	rs10767665	ss66151208	BDNF	0.0235459	<0.001
rs3942852,rs10735825	rs3942852	ss66330785	MTCH2	rs10735825	ss66347250	FAIM2	0.0235414	<0.001
rs6712649,rs3803658	rs6712649	ss66341575	TMEM18	rs3803658	ss66190025	FTO	0.0235384	<0.001
rs12117681,rs9953959	rs12117681	ss66492111	NEGR1	rs9953959	ss66067840	MC4R	0.0235366	<0.001
rs4652286,rs2867133	rs4652286	ss66052642	SEC16B	rs2867133	ss66067342	TMEM18	0.0235361	<0.001
rs622721,rs1111483	rs622721	ss66443822	NEGR1	rs1111483	ss66478096	FTO	0.023535	<0.001
rs17201502,rs4940974	rs17201502	ss66150861	FAIM2	rs4940974	ss66534495	MC4R	0.0235349	<0.001
rs11209761,rs10853928	rs11209761	ss66317449	NEGR1	rs10853928	ss66180478	KCTD15	0.0235275	<0.001
rs2902237,rs2268821	rs2902237	ss66099984	SEC16B	rs2268821	ss66145542	ETV5	0.0235248	<0.001
rs2630389,rs4613321	rs2630389	ss66452345	NEGR1	rs4613321	ss66065280	TMEM18	0.0235225	<0.001
rs9816818,rs7938467	rs9816818	ss66131000	ETV5	rs7938467	ss66387865	BDNF	0.0235222	<0.001
rs252299,rs17531264	rs252299	ss66450568	SH2B1	rs17531264	ss66163637	KCTD15	0.023519	<0.001
rs10470000,rs176174	rs10470000	ss66290198	TMEM18	rs176174	ss66094338	KCTD15	0.0235189	<0.001
rs252299,rs1840547	rs252299	ss66450568	SH2B1	rs1840547	ss66268700	MC4R	0.0235175	<0.001
rs12035381,rs16952362	rs12035381	ss66290067	SEC16B	rs16952362	ss66069431	FTO	0.0235151	<0.001
rs2422136,rs10835140	rs2422136	ss66225243	NEGR1	rs10835140	ss66403975	BDNF	0.0235121	<0.001
rs16917735,rs2075205	rs16917735	ss66532657	BDNF	rs2075205	ss66167233	FTO	0.0235088	<0.001
rs7193402,rs17066440	rs7193402	ss66260693	SH2B1	rs17066440	ss66134172	MC4R	0.0235056	<0.001
rs11209782,rs4940912	rs11209782	ss66118592	NEGR1	rs4940912	ss66381910	MC4R	0.0234952	<0.001
rs6710556,rs1544667	rs6710556	ss66087034	TMEM18	rs1544667	ss66078539	FTO	0.0234898	<0.001
rs1525704,rs252496	rs1525704	ss66111175	BDNF	rs252496	ss66142817	SH2B1	0.0234891	<0.001
rs7303233,rs12611086	rs7303233	ss66116652	FAIM2	rs12611086	ss66305711	KCTD15	0.0234876	<0.001
rs10742817,rs17201502	rs10742817	ss66068192	MTCH2	rs17201502	ss66150861	FAIM2	0.0234804	<0.001
rs1516728,rs967809	rs1516728	ss66174080	ETV5	rs967809	ss66085297	MC4R	0.0234792	<0.001
rs6782743,rs8053489	rs6782743	ss66460453	ETV5	rs8053489	ss66269183	FTO	0.0234786	<0.001
rs1382394,rs1478524	rs1382394	ss66453039	MC4R	rs1478524	ss66231853	MC4R	0.0234779	<0.001
rs17360705,rs649721	rs17360705	ss66279460	SEC16B	rs649721	ss66082580	MC4R	0.0234746	<0.001
rs1883460,rs10209543	rs1883460	ss66299693	NEGR1	rs10209543	ss66250994	TMEM18	0.0234732	<0.001
rs924175,rs3817334	rs924175	ss66234803	GNPDA2	rs3817334	ss66089953	MTCH2	0.0234695	<0.001
rs782239,rs7194372	rs782239	ss66435371	NEGR1	rs7194372	ss66223930	FTO	0.0234691	<0.001
rs4652286,rs7234864	rs4652286	ss66052642	SEC16B	rs7234864	ss66197378	MC4R	0.0234628	<0.001
rs2902237,rs7110708	rs2902237	ss66099984	SEC16B	rs7110708	ss66411272	BDNF	0.0234625	<0.001
rs2867133,rs12932428	rs2867133	ss66067342	TMEM18	rs12932428	ss66053592	FTO	0.0234614	<0.001
rs8083437,rs285690	rs8083437	ss66216234	MC4R	rs285690	ss66345680	KCTD15	0.0234537	<0.001
rs436925,rs16968044	rs436925	ss66239456	TMEM18	rs16968044	ss66231539	KCTD15	0.0234476	<0.001
rs436925,rs3897645	rs436925	ss66239456	TMEM18	rs3897645	ss66087170	MC4R	0.0234464	<0.001
rs7104230,rs2388639	rs7104230	ss66136777	BDNF	rs2388639	ss66429648	FTO	0.0234463	<0.001
rs11029950,rs10853928	rs11029950	ss66130010	BDNF	rs10853928	ss66180478	KCTD15	0.023446	<0.001
rs11209935,rs16848688	rs11209935	ss66313575	NEGR1	rs16848688	ss66334904	ETV5	0.0234451	<0.001
rs2867133,rs7407281	rs2867133	ss66067342	TMEM18	rs7407281	ss66455775	MC4R	0.0234426	<0.001
rs17066403,rs967809	rs17066403	ss66329806	MC4R	rs967809	ss66085297	MC4R	0.0234413	<0.001
rs554161,rs12932428	rs554161	ss66160604	NEGR1	rs12932428	ss66053592	FTO	0.0234391	<0.001
rs16952362,rs967809	rs16952362	ss66069431	FTO	rs967809	ss66085297	MC4R	0.0234377	<0.001
rs4325783,rs1861868	rs4325783	ss66081207	TMEM18	rs1861868	ss66282657	FTO	0.0234371	<0.001
rs578096,rs1421090	rs578096	ss66199824	NEGR1	rs1421090	ss66087886	FTO	0.0234357	<0.001
rs2268821,rs10767665	rs2268821	ss66145542	ETV5	rs10767665	ss66151208	BDNF	0.0234311	<0.001
rs17199152,rs4805944	rs17199152	ss66044967	FTO	rs4805944	ss66125624	KCTD15	0.0234287	<0.001
rs10798574,rs2685268	rs10798574	ss66222710	SEC16B	rs2685268	ss66070112	TMEM18	0.0234262	<0.001
rs7295162,rs16968029	rs7295162	ss66324518	FAIM2	rs16968029	ss66270425	KCTD15	0.0234252	<0.001
rs17599823,rs1430374	rs17599823	ss66354013	GNPDA2	rs1430374	ss66498303	MC4R	0.0234248	<0.001
rs4650977,rs4686710	rs4650977	ss66514330	SEC16B	rs4686710	ss66144821	ETV5	0.0234238	<0.001
rs4348675,rs1943231	rs4348675	ss66374310	NEGR1	rs1943231	ss66497637	MC4R	0.0234209	<0.001
rs9872857,rs9991261	rs9872857	ss66153899	ETV5	rs9991261	ss66374379	GNPDA2	0.0234178	<0.001
rs2630389,rs11030064	rs2630389	ss66452345	NEGR1	rs11030064	ss66135815	BDNF	0.023416	<0.001
rs17782313,rs736682	rs17782313	ss66408734	MC4R	rs736682	ss66408841	KCTD15	0.023408	<0.001
rs2348347,rs7924699	rs2348347	ss66354015	GNPDA2	rs7924699	ss66490175	MTCH2	0.0234076	<0.001
rs4325783,rs1478524	rs4325783	ss66081207	TMEM18	rs1478524	ss66231853	MC4R	0.0234075	<0.001
rs924175,rs10852524	rs924175	ss66234803	GNPDA2	rs10852524	ss66264339	FTO	0.0234004	<0.001
rs7309966,rs176174	rs7309966	ss66335399	FAIM2	rs176174	ss66094338	KCTD15	0.0233978	<0.001
rs12634640,rs12925189	rs12634640	ss66386660	ETV5	rs12925189	ss66146393	FTO	0.0233978	<0.001
rs11209829,rs3117751	rs11209829	ss66399592	NEGR1	rs3117751	ss66151797	SEC16B	0.0233938	<0.001
rs3922650,rs12611086	rs3922650	ss66080655	SEC16B	rs12611086	ss66305711	KCTD15	0.0233934	<0.001
rs2862033,rs10415555	rs2862033	ss66505676	SEC16B	rs10415555	ss66116983	KCTD15	0.0233904	<0.001
rs12419289,rs12611086	rs12419289	ss66149700	BDNF	rs12611086	ss66305711	KCTD15	0.0233878	<0.001
rs11029846,rs1212157	rs11029846	ss66230874	BDNF	rs1212157	ss66044041	FTO	0.0233861	<0.001
rs12130153,rs7257907	rs12130153	ss66051337	NEGR1	rs7257907	ss66143131	KCTD15	0.0233839	<0.001
rs1334000,rs8109215	rs1334000	ss66163124	NEGR1	rs8109215	ss66164894	KCTD15	0.0233834	<0.001
rs10167992,rs17041285	rs10167992	ss66142143	TMEM18	rs17041285	ss66086572	TMEM18	0.0233829	<0.001
rs3759125,rs4784404	rs3759125	ss66087721	FAIM2	rs4784404	ss66200286	FTO	0.0233816	<0.001
