# Supplementary material for: Characterizing gene-gene interactions in a statistical epistasis network of twelve candidate genes for obesity
Source: BioData Min. 2015 Dec 29;8:45. doi: 10.1186/s13040-015-0077-x (PMC4693412; doi:10.1186/s13040-015-0077-x)
Supplement: Additional file 8: Table S4. — Degree, betweenness centrality and closeness centrality values of 709 SNPs within the largest component of the network at the percolation threshold. Shown here are the values for degree, betweenness centrality and closeness centrality of 709 SNPs within the largest component of the Statistical Epistasis Network at the percolation threshold. (XLSX 81 kb) [file 13040_2015_77_MOESM8_ESM.xlsx]

## Sheet: Network_vertex_list_with_p_valu
Supplementary Table 4. Degree, betweenness centrality and closeness centrality values of 709 SNPs within the largest component of the Statistical Epistasis Network at the percolation threshold.
SNP rs#	SNP ss#	Gene	Degree	Betweenness Centrality	Closeness Centrality
rs4358154	ss66042427	TMEM18	22	0.0836618	0.29611
rs285690	ss66345680	KCTD15	18	0.0477537	0.287338
rs3817334	ss66089953	MTCH2	17	0.0464936	0.295987
rs529579	ss66503344	KCTD15	17	0.0517365	0.292562
rs4650977	ss66514330	SEC16B	17	0.0619123	0.284909
rs2867133	ss66067342	TMEM18	17	0.0449599	0.281287
rs10742817	ss66068192	MTCH2	17	0.0515008	0.279842
rs2278260	ss66066220	KCTD15	16	0.0531186	0.293776
rs985205	ss66071482	BDNF	16	0.0407249	0.289689
rs3809634	ss66109665	FTO	15	0.0369814	0.281735
rs3759125	ss66087721	FAIM2	15	0.038123	0.281511
rs1474052	ss66347665	TMEM18	15	0.0383696	0.27929
rs2685248	ss66418156	TMEM18	15	0.0456988	0.277321
rs967809	ss66085297	MC4R	14	0.035666	0.285139
rs1478524	ss66231853	MC4R	14	0.0346039	0.282409
rs10767665	ss66151208	BDNF	14	0.0505952	0.276995
rs8105874	ss66128496	KCTD15	14	0.0369112	0.275916
rs4274632	ss66117219	TMEM18	14	0.0251149	0.264772
rs252299	ss66450568	SH2B1	14	0.0288548	0.259436
rs9953959	ss66067840	MC4R	14	0.0332733	0.254951
rs17066403	ss66329806	MC4R	13	0.0410957	0.293046
rs11674922	ss66479705	TMEM18	13	0.0301594	0.278411
rs1866510	ss66211343	GNPDA43	13	0.0299863	0.277756
rs11811835	ss66497167	NEGR1	13	0.0275857	0.263491
rs17041285	ss66086572	TMEM18	13	0.0230972	0.262028
rs1382394	ss66453039	MC4R	12	0.028895	0.283427
rs11209761	ss66317449	NEGR1	12	0.0287191	0.278083
rs11686452	ss66287938	TMEM18	12	0.0251648	0.267574
rs1534576	ss66209183	MTCH2	12	0.0305811	0.266566
rs2630389	ss66452345	NEGR1	12	0.0300185	0.261062
rs2683986	ss66521326	TMEM18	12	0.0240023	0.26039
rs4624587	ss66340440	ETV5	12	0.025166	0.256615
rs4325783	ss66081207	TMEM18	11	0.0319564	0.280285
rs10852524	ss66264339	FTO	11	0.0191803	0.273254
rs11209829	ss66399592	NEGR1	11	0.0246656	0.272308
rs12611086	ss66305711	KCTD15	11	0.0370806	0.268793
rs1530790	ss66275336	FTO	11	0.0229869	0.264179
rs2181264	ss66091848	SEC16B	11	0.0255333	0.263982
rs531071	ss66344124	NEGR1	11	0.0202131	0.262904
rs2075205	ss66167233	FTO	11	0.0188847	0.235372
rs12696555	ss66131019	ETV5	10	0.0268503	0.281399
rs3897645	ss66087170	MC4R	10	0.0259364	0.27929
rs231976	ss66195931	SH2B1	10	0.0217912	0.274631
rs4788076	ss66422141	SH2B1	10	0.0304024	0.274419
rs7136648	ss66095500	FAIM2	10	0.0230619	0.2741
rs872378	ss66126784	FTO	10	0.0300148	0.271264
rs4608682	ss66054002	ETV5	10	0.0154455	0.264278
rs7104230	ss66136777	BDNF	10	0.0178399	0.263393
rs6548270	ss66178173	TMEM18	10	0.0170899	0.263099
rs1942922	ss66488486	MC4R	10	0.0190973	0.262709
rs6580738	ss66472513	FAIM2	10	0.0162755	0.260198
rs9964158	ss66242937	MC4R	10	0.0175679	0.258677
rs1883460	ss66299693	NEGR1	10	0.0260686	0.258583
rs2902237	ss66099984	SEC16B	10	0.0187564	0.257642
rs4805877	ss66094237	KCTD15	10	0.0195569	0.256336
rs7938467	ss66387865	BDNF	10	0.0266838	0.255596
rs1430374	ss66498303	MC4R	10	0.0213095	0.255503
rs12925189	ss66146393	FTO	10	0.0196639	0.252767
rs2066371	ss66257702	NEGR1	10	0.0164098	0.252496
rs284688	ss66186381	KCTD15	10	0.0300881	0.252406
rs12932428	ss66053592	FTO	10	0.023557	0.251689
rs6712649	ss66341575	TMEM18	10	0.0166188	0.248073
rs176174	ss66094338	KCTD15	10	0.0199865	0.2423
rs252496	ss66142817	SH2B1	9	0.0177854	0.275272
rs11209782	ss66118592	NEGR1	9	0.018	0.271368
rs7205426	ss66049881	FTO	9	0.0204589	0.270435
rs622721	ss66443822	NEGR1	9	0.0175422	0.269817
rs4992357	ss66083123	MTCH2	9	0.0175421	0.269509
rs4940974	ss66534495	MC4R	9	0.0184635	0.268487
rs649721	ss66082580	MC4R	9	0.0187445	0.267979
rs1879523	ss66272577	TMEM18	9	0.0156652	0.262904
rs708251	ss66260775	FTO	9	0.0194181	0.261738
rs736682	ss66408841	KCTD15	9	0.0199121	0.26087
rs10853928	ss66180478	KCTD15	9	0.0142836	0.26039
rs2245826	ss66254637	BDNF	9	0.0144429	0.258677
rs10167992	ss66142143	TMEM18	9	0.012983	0.258394
rs2348347	ss66354015	GNPDA58	9	0.0212957	0.257174
rs2685268	ss66070112	TMEM18	9	0.0149764	0.256708
rs11029846	ss66230874	BDNF	9	0.0219341	0.256151
rs6707477	ss66347667	TMEM18	9	0.0150752	0.25431
rs6782743	ss66460453	ETV5	9	0.0129908	0.253128
rs10521303	ss66490584	FTO	9	0.0204943	0.252496
rs11169282	ss66258670	FAIM2	9	0.0103728	0.250619
rs4081366	ss66215415	SEC16B	9	0.014877	0.246347
rs4923428	ss66163312	BDNF	9	0.0153887	0.237584
rs12131265	ss66247818	NEGR1	9	0.0145425	0.225119
rs7200972	ss66090053	FTO	8	0.0153198	0.276131
rs6447385	ss66488741	GNPDA115	8	0.0174263	0.269714
rs1942919	ss66048420	MC4R	8	0.0197484	0.265866
rs4686782	ss66076973	ETV5	8	0.0143338	0.26497
rs932676	ss66099939	SEC16B	8	0.0128989	0.264278
rs10495480	ss66096083	TMEM18	8	0.0168391	0.263001
rs2268821	ss66145542	ETV5	8	0.0162922	0.261931
rs1861868	ss66282657	FTO	8	0.0166634	0.261062
rs2422136	ss66225243	NEGR1	8	0.0106084	0.259246
rs4458241	ss66366340	TMEM18	8	0.0241743	0.256987
rs1890035	ss66352598	SEC16B	8	0.0130403	0.256429
rs6740249	ss66382489	TMEM18	8	0.0167137	0.255873
rs284328	ss66401145	KCTD15	8	0.0096911	0.251868
rs4686783	ss66152764	ETV5	8	0.0143332	0.248247
rs749809	ss66225874	SH2B1	8	0.0174061	0.247726
rs10838782	ss66208940	MTCH2	8	0.0226517	0.243886
rs7250481	ss66447842	KCTD15	8	0.0150646	0.243802
rs11030064	ss66135815	BDNF	8	0.0194947	0.238866
rs4453719	ss66500595	TMEM18	8	0.00978139	0.237265
rs2482997	ss66386403	KCTD15	8	0.0113751	0.236315
rs9991261	ss66374379	GNPDA51	8	0.00846157	0.235607
rs12419289	ss66149700	BDNF	7	0.0169096	0.267877
rs12062921	ss66379176	SEC16B	7	0.00825908	0.262611
rs2902210	ss66305981	SEC16B	7	0.0115638	0.261351
rs12512921	ss66426644	GNPDA151	7	0.0103274	0.260582
rs1111483	ss66478096	FTO	7	0.0163771	0.255873
rs366330	ss66531446	TMEM18	7	0.0103812	0.252047
rs1673518	ss66082583	MC4R	7	0.00929489	0.251778
rs1486080	ss66402127	NEGR1	7	0.0101768	0.251331
rs4806003	ss66334723	KCTD15	7	0.0124278	0.251242
rs7628096	ss66345953	ETV5	7	0.00899334	0.250177
rs1358042	ss66218403	NEGR1	7	0.0135236	0.249033
rs7407770	ss66452541	MC4R	7	0.0117316	0.244391
rs7205009	ss66090463	FTO	7	0.00902189	0.233895
rs1316803	ss66178901	TMEM18	7	0.00702332	0.233355
rs17199152	ss66044967	FTO	7	0.0140499	0.224833
rs4652286	ss66052642	SEC16B	6	0.00986844	0.265965
rs12136092	ss66163332	NEGR1	6	0.0106496	0.258772
rs1490451	ss66354012	GNPDA10	6	0.0100221	0.256894
rs1459793	ss66262198	NEGR1	6	0.0076381	0.256801
rs17201502	ss66150861	FAIM2	6	0.00518765	0.253673
rs2287079	ss66046169	FTO	6	0.010088	0.2534
rs10783342	ss66138236	FAIM2	6	0.00567419	0.25151
rs11169170	ss66205694	FAIM2	6	0.00819508	0.249824
rs16953089	ss66068541	FTO	6	0.00707438	0.249033
rs12927537	ss66043980	FTO	6	0.00438937	0.245748
rs7194372	ss66223930	FTO	6	0.00912559	0.240816
rs11030132	ss66271297	BDNF	6	0.00518479	0.235138
rs17066440	ss66134172	MC4R	6	0.00850317	0.234748
rs16857479	ss66421643	GNPDA97	6	0.0125968	0.228093
rs7498491	ss66213110	SH2B1	6	0.0123618	0.222292
rs1840547	ss66268700	MC4R	5	0.00863778	0.260007
rs924175	ss66234803	GNPDA104	5	0.00883184	0.258772
rs6716246	ss66522294	TMEM18	5	0.00756918	0.258677
rs385272	ss66479025	TMEM18	5	0.00744257	0.256615
rs707444	ss66500817	NEGR1	5	0.00796799	0.247726
rs1510174	ss66291894	FTO	5	0.00562592	0.246776
rs1260534	ss66229994	KCTD15	5	0.00630394	0.246261
rs954502	ss66122579	SEC16B	5	0.00687626	0.241803
rs9930506	ss66518945	FTO	5	0.00305074	0.239028
rs7234864	ss66197378	MC4R	5	0.00967572	0.238947
rs6444089	ss66224100	ETV5	5	0.00941237	0.238786
rs8179265	ss66439314	NEGR1	5	0.00560539	0.235843
rs1562797	ss66179200	FTO	5	0.00958348	0.234982
rs11209780	ss66432716	NEGR1	5	0.00770997	0.229721
rs11736162	ss66068010	GNPDA46	5	0.00537916	0.229721
rs7924699	ss66490175	MTCH2	5	0.0074311	0.228019
rs2575	ss66332580	ETV5	5	0.00791337	0.220698
rs8060235	ss66041099	FTO	5	0.0109053	0.218249
rs4686765	ss66472970	ETV5	5	0.00968362	0.215591
rs2862033	ss66505676	SEC16B	5	0.00979863	0.203507
rs7303233	ss66116652	FAIM2	4	0.00528806	0.246776
rs7110708	ss66411272	BDNF	4	0.00256721	0.243466
rs638515	ss66138118	FAIM2	4	0.0020111	0.243048
rs4447635	ss66384391	TMEM18	4	0.00653932	0.242715
rs389621	ss66434015	TMEM18	4	0.00462507	0.241391
rs11169172	ss66183913	FAIM2	4	0.010343	0.239837
rs879679	ss66043898	FTO	4	0.00223524	0.237504
rs4541395	ss66423899	ETV5	4	0.00492525	0.237186
rs10798574	ss66222710	SEC16B	4	0.00203745	0.236631
rs16952362	ss66069431	FTO	4	0.00576231	0.236079
rs16851854	ss66487116	SEC16B	4	0.00263832	0.232665
rs4423418	ss66501056	FTO	4	0.00613475	0.231448
rs2160804	ss66092769	ETV5	4	0.0025719	0.231146
rs12448482	ss66119677	SH2B1	4	0.00637129	0.23092
rs17091031	ss66160090	NEGR1	4	0.00365098	0.230244
rs1212157	ss66044041	FTO	4	0.00312975	0.229945
rs11209935	ss66313575	NEGR1	4	0.00943425	0.22987
rs10503044	ss66330094	MC4R	4	0.00227734	0.228978
rs1477196	ss66043782	FTO	4	0.00341033	0.22883
rs2300179	ss66490699	NEGR1	4	0.0123589	0.227873
rs11670672	ss66136086	KCTD15	4	0.00384108	0.22656
rs12599672	ss66292211	FTO	4	0.00301558	0.226054
rs7257907	ss66143131	KCTD15	4	0.00642064	0.225693
rs16917735	ss66532657	BDNF	4	0.00693053	0.223909
rs6425457	ss66409974	SEC16B	4	0.00223126	0.222712
rs9972796	ss66043997	FTO	4	0.0060778	0.217846
rs1334000	ss66163124	NEGR1	4	0.00642681	0.214871
rs3922650	ss66080655	SEC16B	4	0.0121954	0.213768
rs7571872	ss66196335	TMEM18	4	0.00511803	0.212549
rs17324938	ss66074846	KCTD15	4	0.00595136	0.209654
rs646511	ss66253831	NEGR1	4	0.00330639	0.195905
rs1544667	ss66078539	FTO	4	0.0044976	0.187798
rs500647	ss66374665	NEGR1	3	0.00416971	0.253491
rs17042013	ss66095494	TMEM18	3	0.00234949	0.249208
rs41445444	ss66397245	GNPDA15	3	0.00501378	0.247899
rs11800532	ss66391017	NEGR1	3	0.00657141	0.2423
rs41527249	ss66158568	ETV5	3	0.00480946	0.241803
rs17325700	ss66143846	KCTD15	3	0.00320454	0.240081
rs1516728	ss66174080	ETV5	3	0.00077672	0.238625
rs1335004	ss66523487	NEGR1	3	0.00290203	0.236789
rs7557375	ss66152235	TMEM18	3	0.00371265	0.234515
rs16857127	ss66128340	GNPDA54	3	0.00065046	0.234515
rs4686710	ss66144821	ETV5	3	0.00333318	0.234282
rs13415684	ss66052830	TMEM18	3	0.00077949	0.234127
rs1583123	ss66381940	MC4R	3	0.00171373	0.233663
rs1052373	ss66156453	MTCH2	3	0.00170745	0.233432
rs2104212	ss66364218	SEC16B	3	0.00249287	0.233278
rs697769	ss66373061	FTO	3	0.00320537	0.232283
rs11039105	ss66075683	MTCH2	3	0.00685033	0.231675
rs10494512	ss66352677	SEC16B	3	0.00201332	0.231448
rs11084747	ss66115920	KCTD15	3	0.00266159	0.231071
rs639407	ss66442270	MC4R	3	0.00087816	0.230394
rs10489882	ss66099960	SEC16B	3	0.00129373	0.230319
rs9949577	ss66412452	MC4R	3	0.0016802	0.230094
rs415660	ss66347663	TMEM18	3	0.00391187	0.229945
rs2388639	ss66429648	FTO	3	0.00116837	0.229126
rs4854292	ss66199333	TMEM18	3	0.00201533	0.228978
rs10521145	ss66490013	SH2B1	3	0.00303915	0.22883
rs7233258	ss66038831	MC4R	3	0.00125769	0.22883
rs2192872	ss66284250	FTO	3	0.00106722	0.22883
rs1252077	ss66476044	SEC16B	3	0.00217381	0.227799
rs7639756	ss66429331	ETV5	3	0.00926402	0.22685
rs869286	ss66126289	SEC16B	3	0.00564572	0.226705
rs10445545	ss66082527	MC4R	3	0.0011022	0.226488
rs17259551	ss66532064	FTO	3	0.00331021	0.225909
rs8062405	ss66128134	SH2B1	3	0.0027467	0.224833
rs10835140	ss66403975	BDNF	3	0.00123208	0.223909
rs6510416	ss66460756	KCTD15	3	0.00368955	0.223767
rs12407054	ss66131249	NEGR1	3	0.00470749	0.223133
rs6763645	ss66239916	ETV5	3	0.00349424	0.222852
rs2048545	ss66231745	GNPDA166	3	0.00228693	0.222292
rs1943231	ss66497637	MC4R	3	0.00086602	0.221805
rs1397138	ss66215140	FTO	3	0.001674	0.221527
rs6746997	ss66528949	TMEM18	3	0.00309161	0.221112
rs9815791	ss66076870	ETV5	3	0.00143631	0.220836
rs2689249	ss66308235	FTO	3	0.00080823	0.220561
rs4305551	ss66280138	GNPDA157	3	0.00084442	0.219331
rs9924471	ss66127600	SH2B1	3	0.00060981	0.219263
rs436925	ss66239456	TMEM18	3	0.00564572	0.218653
rs10913409	ss66099936	SEC16B	3	0.00379609	0.217712
rs4940912	ss66381910	MC4R	3	0.00235261	0.21658
rs17818920	ss66163485	FTO	3	0.00112589	0.21546
rs6791954	ss66230775	ETV5	3	0.00645791	0.215132
rs12409266	ss66452957	SEC16B	3	0.00372652	0.21461
rs4854318	ss66064885	TMEM18	3	0.00352063	0.212868
rs754692	ss66057678	KCTD15	3	0.00387512	0.21223
rs4348979	ss66220501	FAIM2	3	0.00044972	0.211343
rs3942852	ss66330785	MTCH2	3	0.0009311	0.210339
rs7201929	ss66045530	SH2B1	3	0.00420292	0.210027
rs4695056	ss66400587	GNPDA118	3	0.00255624	0.209654
rs759671	ss66195183	ETV5	3	0.00310459	0.209158
rs10735825	ss66347250	FAIM2	3	0.00077123	0.208297
rs875727	ss66432336	NEGR1	3	0.00650886	0.20793
rs3961050	ss66433230	TMEM18	3	0.00491927	0.207078
rs193621	ss66286161	SH2B1	3	0.00167914	0.206776
rs6802108	ss66192159	ETV5	3	0.00606497	0.204683
rs3813648	ss66234301	SEC16B	3	0.00292062	0.203976
rs4324578	ss66483584	GNPDA14	3	0.00095731	0.201767
rs543587	ss66481297	MC4R	3	0.00326284	0.201709
rs747782	ss66394171	MTCH2	3	0.00296338	0.200737
rs151320	ss66536417	SH2B1	3	0.00097168	0.197931
rs7184060	ss66044018	FTO	3	0.00855135	0.196831
rs6710556	ss66087034	TMEM18	3	0.0045869	0.196068
rs6416056	ss66263901	BDNF	3	0.0168493	0.179513
rs11039515	ss66177071	MTCH2	3	0.00128829	0.175248
rs8106137	ss66239431	KCTD15	3	0.00564572	0.168211
rs7927234	ss66364759	BDNF	3	0.00345965	0.165847
rs348495	ss66111379	GNPDA180	2	0.00056324	0.245919
rs16952770	ss66041479	FTO	2	0.00098024	0.245322
rs9952630	ss66427222	MC4R	2	0.00034044	0.236394
rs17090700	ss66388790	NEGR1	2	0.00020968	0.236
rs541376	ss66239432	KCTD15	2	0.00054447	0.232742
rs920699	ss66394907	BDNF	2	0	0.232055
rs4923460	ss66488325	BDNF	2	0.00027267	0.231146
rs10199876	ss66262007	TMEM18	2	0.00069789	0.23092
rs4695062	ss66145922	GNPDA121	2	0.0006085	0.230619
rs7592497	ss66342210	TMEM18	2	0.00040844	0.230019
rs6664268	ss66061641	SEC16B	2	0.00096973	0.229646
rs12045201	ss66340485	SEC16B	2	0.00044218	0.229498
rs11030096	ss66470854	BDNF	2	0.00066942	0.228904
rs4686728	ss66367620	ETV5	2	0.0004841	0.228387
rs1566732	ss66140642	MTCH2	2	0.00041626	0.228166
rs10838696	ss66190985	MTCH2	2	0.00060009	0.227946
rs2726838	ss66496512	BDNF	2	0.00041208	0.226633
rs9815661	ss66054251	ETV5	2	0.0006266	0.22627
rs10742805	ss66069776	MTCH2	2	0.00087671	0.225909
rs2268846	ss66234570	ETV5	2	0.00027609	0.225478
rs736239	ss66173230	KCTD15	2	0.00084157	0.225334
rs17360705	ss66279460	SEC16B	2	0.0002532	0.225191
rs9872857	ss66153899	ETV5	2	0.00092112	0.225119
rs6744291	ss66138977	TMEM18	2	0	0.224406
rs2090394	ss66281184	ETV5	2	0.0015907	0.22398
rs9646627	ss66229464	MC4R	2	0.00071436	0.223697
rs7117381	ss66290792	BDNF	2	0.00079018	0.223414
rs2867137	ss66482315	TMEM18	2	0.00108951	0.222922
rs4854338	ss66319169	TMEM18	2	0.0007044	0.222922
rs4629189	ss66456140	TMEM18	2	0.00282486	0.221944
rs4533500	ss66222883	TMEM18	2	0.00035078	0.221805
rs11029950	ss66130010	BDNF	2	0.00087253	0.221596
rs1937184	ss66405557	NEGR1	2	0.0007103	0.221527
rs10913494	ss66426041	SEC16B	2	0.00062303	0.221388
rs650313	ss66419494	MC4R	2	0.00282486	0.221043
rs7205987	ss66082031	FTO	2	0.00023793	0.221043
rs4784404	ss66200286	FTO	2	0.00132371	0.220905
rs8105751	ss66127526	KCTD15	2	0.00014052	0.220629
rs2111118	ss66261090	FTO	2	0.00061785	0.220492
rs7204541	ss66264600	FTO	2	0.0013079	0.220355
rs6719651	ss66217847	TMEM18	2	0.0036538	0.220286
rs10889923	ss66229749	NEGR1	2	0.00063949	0.220012
rs4241327	ss66529947	TMEM18	2	0.00029227	0.219127
rs6839710	ss66270153	GNPDA147	2	0.00133004	0.219059
rs2908792	ss66444951	FTO	2	0.00282486	0.218856
rs6675439	ss66344960	NEGR1	2	0.00063297	0.218789
rs9675886	ss66067101	MC4R	2	0.00199164	0.218653
rs11029886	ss66311350	BDNF	2	0.00177762	0.218519
rs300705	ss66096086	TMEM18	2	0.00067523	0.218316
rs1560402	ss66150088	MC4R	2	0.0196062	0.217913
rs12460080	ss66044642	KCTD15	2	0.00023094	0.217712
rs2665272	ss66124996	FTO	2	0.00282486	0.217578
rs8060020	ss66373603	FTO	2	0.00094743	0.217578
rs12726880	ss66299210	NEGR1	2	0.0003275	0.217445
rs4805975	ss66436063	KCTD15	2	0.00031538	0.217378
rs1400362	ss66111252	ETV5	2	0.00027037	0.217245
rs6724028	ss66245616	TMEM18	2	0.00043701	0.217045
rs7535916	ss66258025	NEGR1	2	0.00044356	0.216646
rs41485048	ss66432039	NEGR1	2	0.00018473	0.216646
rs10835210	ss66383924	BDNF	2	0.00123909	0.216514
rs4332833	ss66082542	MC4R	2	0.00282486	0.216448
rs1525704	ss66111175	BDNF	2	0.00282486	0.216051
rs1228008	ss66413075	MTCH2	2	0.00013781	0.215854
rs727838	ss66153848	BDNF	2	0.00282486	0.215328
rs12623218	ss66466897	TMEM18	2	0.00081371	0.214416
rs10753172	ss66419062	SEC16B	2	0.00057096	0.214351
rs12419077	ss66272532	BDNF	2	0.00057355	0.213897
rs3101338	ss66166560	NEGR1	2	0.00046925	0.213639
rs9940700	ss66227839	FTO	2	0.00026705	0.213253
rs6777841	ss66367621	ETV5	2	0.00042703	0.212676
rs1994726	ss66066123	BDNF	2	0.00084988	0.212549
rs520432	ss66200657	MC4R	2	0.0001306	0.21204
rs4511755	ss66479257	TMEM18	2	0.00062246	0.210965
rs17067022	ss66315404	MC4R	2	0.00564173	0.210777
rs4571371	ss66173223	GNPDA149	2	0.00050415	0.210339
rs10769307	ss66345250	MTCH2	2	0.00023659	0.209716
rs3803658	ss66190025	FTO	2	0.00138526	0.209654
rs2930195	ss66278705	MTCH2	2	0.00282486	0.209158
rs6444146	ss66134933	ETV5	2	0.00045278	0.209096
rs11029891	ss66291188	BDNF	2	0.00044164	0.209096
rs6711878	ss66534497	TMEM18	2	0.00284618	0.20885
rs4348675	ss66374310	NEGR1	2	0.00027626	0.208788
rs12140698	ss66122190	SEC16B	2	0.00282486	0.208726
rs6777779	ss66429224	ETV5	2	0.00115709	0.208542
rs10835254	ss66295625	BDNF	2	0.00282486	0.208235
rs836986	ss66215138	FTO	2	0.00059564	0.208174
rs11663816	ss66345331	MC4R	2	0.00282486	0.207746
rs17782313	ss66408734	MC4R	2	0.00282486	0.207078
rs1033098	ss66083063	TMEM18	2	0.00042884	0.207078
rs12935710	ss66297464	FTO	2	0.00050774	0.206897
rs3131313	ss66516225	SEC16B	2	0.00282486	0.206776
rs4581927	ss66442677	TMEM18	2	0.00037743	0.206655
rs752241	ss66087444	GNPDA30	2	0.00058514	0.205994
rs2860323	ss66239458	TMEM18	2	0.00564173	0.205754
rs10209543	ss66250994	TMEM18	2	0.00039763	0.205754
rs16852801	ss66297779	SEC16B	2	0.00050399	0.205635
rs11709556	ss66190991	ETV5	2	0.00063091	0.205515
rs6548170	ss66471877	TMEM18	2	0.00236659	0.205456
rs9970167	ss66189788	SEC16B	2	0.00052375	0.205396
rs1078620	ss66282629	FTO	2	0.00253433	0.204861
rs2046854	ss66517170	GNPDA7	2	0.00034037	0.204743
rs244773	ss66088860	KCTD15	2	0.00051512	0.204565
rs510414	ss66192844	NEGR1	2	0.0084506	0.204329
rs8061517	ss66256304	FTO	2	0.00027182	0.204152
rs1855647	ss66163255	NEGR1	2	0.00039341	0.203976
rs12149010	ss66163396	FTO	2	0.00282486	0.203917
rs11878133	ss66082671	MC4R	2	0.00282486	0.203917
rs2125776	ss66522167	NEGR1	2	0.00094123	0.203858
rs7197239	ss66215105	FTO	2	0.00282486	0.203741
rs7527741	ss66364073	NEGR1	2	0.00030924	0.203507
rs12409286	ss66170434	SEC16B	2	0.00124093	0.203448
rs6798931	ss66244576	ETV5	2	0.0008891	0.202112
rs10047059	ss66220407	SEC16B	2	0.0084506	0.20194
rs12618380	ss66516669	TMEM18	2	0.00022466	0.20194
rs29942	ss66175810	KCTD15	2	0.00564173	0.201882
rs4784376	ss66043981	FTO	2	0.00030708	0.201194
rs2050066	ss66524612	NEGR1	2	0.00282486	0.200965
rs9946888	ss66301830	MC4R	2	0.00010932	0.200453
rs6265	ss66120185	BDNF	2	0.00019701	0.198932
rs7193402	ss66260693	SH2B1	2	0.00041223	0.195796
rs2689246	ss66465395	FTO	2	0.00061394	0.195418
rs17574252	ss66458126	GNPDA171	2	0.00042483	0.195418
rs4321562	ss66094686	ETV5	2	0.00282486	0.195203
rs2864265	ss66244369	SH2B1	2	0.00199751	0.195095
rs17066891	ss66291976	MC4R	2	0.00282486	0.193601
rs11725120	ss66201317	GNPDA59	2	0.00282486	0.193021
rs2908784	ss66365805	FTO	2	0.00036855	0.192601
rs17067246	ss66136312	MC4R	2	0.00282486	0.190681
rs1544701	ss66270029	ETV5	2	0.00282486	0.190425
rs2685257	ss66310613	TMEM18	2	0.00011784	0.1888
rs17726787	ss66241858	MTCH2	2	0.00025018	0.187798
rs16848688	ss66334904	ETV5	2	0.0027481	0.187599
rs10500271	ss66503346	KCTD15	2	0.00282486	0.186955
rs8049235	ss66283163	FTO	2	0.00011601	0.186022
rs4805944	ss66125624	KCTD15	2	0.00011386	0.185876
rs7543170	ss66186014	SEC16B	2	0.00282486	0.185729
rs685233	ss66338256	SEC16B	2	0.00282486	0.185729
rs12031844	ss66415858	NEGR1	2	0.00564173	0.185146
rs1943240	ss66251416	MC4R	2	0.00083962	0.185001
rs11873709	ss66393928	MC4R	2	0.00188171	0.184087
rs285686	ss66219277	KCTD15	2	0.00282486	0.183896
rs4649947	ss66509927	NEGR1	2	0.00282486	0.182005
rs7204496	ss66163371	FTO	2	0.00097691	0.181492
rs8109215	ss66164894	KCTD15	2	0.00063359	0.178653
rs9889103	ss66533804	FTO	2	0.00282486	0.177177
rs296741	ss66041902	FAIM2	2	0.00044488	0.176867
rs1867697	ss66404435	KCTD15	2	0.00564173	0.176339
rs3117753	ss66437274	SEC16B	2	0.00041155	0.175857
rs3795700	ss66162112	NEGR1	2	0.00039112	0.175595
rs623479	ss66168934	SEC16B	2	0.0003404	0.174384
rs1511324	ss66503914	TMEM18	2	0.00282486	0.174213
rs4268954	ss66271141	TMEM18	2	0.00282486	0.172263
rs4128461	ss66524700	NEGR1	2	0.00282486	0.170767
rs4587520	ss66436734	NEGR1	2	0.00564173	0.169866
rs17602094	ss66094227	KCTD15	2	0.00282486	0.169216
rs10494504	ss66505687	SEC16B	2	0.00015523	0.168612
rs4406051	ss66111378	GNPDA159	2	0.00282486	0.168091
rs6838327	ss66100986	GNPDA68	2	0.00055005	0.162274
rs10753151	ss66207796	SEC16B	2	4.575e-05	0.161386
rs7295162	ss66324518	FAIM2	2	0.00282486	0.156326
rs7520853	ss66127569	SEC16B	2	0.0112515	0.152488
rs4940497	ss66329832	MC4R	2	0.00282486	0.15
rs578096	ss66199824	NEGR1	2	0.00282486	0.14529
rs284689	ss66260523	KCTD15	2	0.0084506	0.132485
rs4783840	ss66521297	FTO	2	0.00564173	0.117083
rs10219275	ss66395173	BDNF	2	0.00282486	0.104858
rs2881892	ss66251010	GNPDA78	1	0	0.228535
rs10422771	ss66072613	KCTD15	1	0	0.228461
rs526251	ss66091837	KCTD15	1	0	0.228461
rs681196	ss66419949	NEGR1	1	0	0.228461
rs1889981	ss66134673	SEC16B	1	0	0.226415
rs1415085	ss66251633	SEC16B	1	0	0.226415
rs1942863	ss66382166	MC4R	1	0	0.224691
rs8083437	ss66216234	MC4R	1	0	0.223273
rs15008	ss66070343	FAIM2	1	0	0.223273
rs10500267	ss66231578	KCTD15	1	0	0.221944
rs11724396	ss66396244	GNPDA85	1	0	0.221805
rs2193587	ss66469162	ETV5	1	0	0.220286
rs17090955	ss66220485	NEGR1	1	0	0.219876
rs4854302	ss66277648	TMEM18	1	0	0.219876
rs17091340	ss66152395	NEGR1	1	0	0.219739
rs11209873	ss66338212	NEGR1	1	0	0.219671
rs7407281	ss66455775	MC4R	1	0	0.219603
rs9878325	ss66176929	ETV5	1	0	0.219603
rs10494510	ss66505706	SEC16B	1	0	0.218992
rs12271278	ss66441379	BDNF	1	0	0.218721
rs151181	ss66517188	SH2B1	1	0	0.218721
rs8052792	ss66415380	FTO	1	0	0.218721
rs13319664	ss66336556	ETV5	1	0	0.218384
rs1994724	ss66483100	BDNF	1	0	0.218384
rs4784337	ss66274802	FTO	1	0	0.218384
rs7114011	ss66125913	MTCH2	1	0	0.217846
rs1864132	ss66311774	KCTD15	1	0	0.217846
rs4639527	ss66412017	TMEM18	1	0	0.217645
rs10753165	ss66151066	SEC16B	1	0	0.217445
rs7245865	ss66218958	KCTD15	1	0	0.217178
rs10422643	ss66476397	KCTD15	1	0	0.217178
rs3786913	ss66206677	KCTD15	1	0	0.217178
rs6668512	ss66207254	NEGR1	1	0	0.216978
rs7535203	ss66364217	SEC16B	1	0	0.216315
rs2554414	ss66283888	NEGR1	1	0	0.216315
rs4075681	ss66074020	FAIM2	1	0	0.215525
rs1428669	ss66183221	KCTD15	1	0	0.215394
rs7136570	ss66222329	FAIM2	1	0	0.214676
rs3117751	ss66151797	SEC16B	1	0	0.214091
rs4368253	ss66272964	MC4R	1	0	0.214091
rs10470529	ss66411582	ETV5	1	0	0.212932
rs4898539	ss66494871	FAIM2	1	0	0.212932
rs7937410	ss66057303	MTCH2	1	0	0.212549
rs9940629	ss66531594	FTO	1	0	0.212549
rs7566599	ss66271079	TMEM18	1	0	0.212358
rs2104211	ss66426207	SEC16B	1	0	0.212358
rs499641	ss66389445	NEGR1	1	0	0.211913
rs2902199	ss66099940	SEC16B	1	0	0.211722
rs17817288	ss66043781	FTO	1	0	0.211154
rs6761698	ss66211084	TMEM18	1	0	0.211154
rs9932411	ss66394496	FTO	1	0	0.211154
rs752294	ss66052817	KCTD15	1	0	0.210526
rs2000777	ss66502403	MC4R	1	0	0.210526
rs1320366	ss66138302	TMEM18	1	0	0.210526
rs2694955	ss66287491	NEGR1	1	0	0.210089
rs9854006	ss66204923	ETV5	1	0	0.210089
rs10025589	ss66234802	GNPDA92	1	0	0.209405
rs17825567	ss66128529	FTO	1	0	0.209405
rs17067176	ss66373198	MC4R	1	0	0.209405
rs7249257	ss66496651	KCTD15	1	0	0.209096
rs1026715	ss66364758	BDNF	1	0	0.209096
rs10521313	ss66044012	FTO	1	0	0.209096
rs4233087	ss66414576	NEGR1	1	0	0.209035
rs6727903	ss66228848	TMEM18	1	0	0.209035
rs17601834	ss66340247	NEGR1	1	0	0.208911
rs3862706	ss66422413	MC4R	1	0	0.208911
rs1486081	ss66334157	NEGR1	1	0	0.208911
rs17834067	ss66128450	KCTD15	1	0	0.208603
rs7250833	ss66117617	KCTD15	1	0	0.208603
rs836994	ss66253114	FTO	1	0	0.208542
rs1905978	ss66329295	NEGR1	1	0	0.208358
rs8052052	ss66261672	FTO	1	0	0.208358
rs1108326	ss66446262	KCTD15	1	0	0.208297
rs11602246	ss66193107	BDNF	1	0	0.208235
rs1858308	ss66286998	TMEM18	1	0	0.208235
rs4784330	ss66277538	FTO	1	0	0.208235
rs12597471	ss66408932	FTO	1	0	0.208235
rs962231	ss66432340	NEGR1	1	0	0.208235
rs16968313	ss66053482	KCTD15	1	0	0.208113
rs17295554	ss66140965	ETV5	1	0	0.208113
rs640466	ss66170680	KCTD15	1	0	0.208052
rs16968399	ss66222167	KCTD15	1	0	0.207686
rs6850107	ss66435269	GNPDA72	1	0	0.207686
rs943764	ss66422098	SEC16B	1	0	0.207625
rs10938395	ss66245304	GNPDA179	1	0	0.207503
rs2685242	ss66147430	TMEM18	1	0	0.207503
rs2280390	ss66100564	ETV5	1	0	0.207078
rs17041996	ss66435224	TMEM18	1	0	0.207078
rs2903492	ss66318776	TMEM18	1	0	0.207078
rs4613321	ss66065280	TMEM18	1	0	0.207078
rs13401599	ss66461758	TMEM18	1	0	0.207078
rs7608080	ss66090130	TMEM18	1	0	0.206655
rs12754625	ss66387903	NEGR1	1	0	0.206655
rs7359931	ss66215931	KCTD15	1	0	0.206655
rs16917748	ss66117596	BDNF	1	0	0.206655
rs11039471	ss66170192	MTCH2	1	0	0.206054
rs12447949	ss66054051	FTO	1	0	0.206054
rs7191857	ss66059836	FTO	1	0	0.206054
rs17531264	ss66163637	KCTD15	1	0	0.206054
rs17200147	ss66453518	FTO	1	0	0.205575
rs9964016	ss66328909	MC4R	1	0	0.205575
rs2542674	ss66216113	FTO	1	0	0.205575
rs4491751	ss66334095	TMEM18	1	0	0.205515
rs12059320	ss66390554	NEGR1	1	0	0.20492
rs7234907	ss66409801	MC4R	1	0	0.204506
rs1118030	ss66130594	SEC16B	1	0	0.204447
rs285689	ss66120094	KCTD15	1	0	0.204447
rs2540775	ss66042455	FTO	1	0	0.204388
rs4640	ss66060647	MTCH2	1	0	0.20427
rs10769315	ss66391513	MTCH2	1	0	0.20427
rs3935714	ss66465656	SH2B1	1	0	0.20427
rs11688230	ss66126824	TMEM18	1	0	0.20427
rs12708944	ss66454387	FTO	1	0	0.20427
rs8083367	ss66481608	MC4R	1	0	0.204152
rs1908217	ss66457314	FTO	1	0	0.204152
rs10838681	ss66152348	MTCH2	1	0	0.204093
rs9816818	ss66131000	ETV5	1	0	0.203624
rs6759670	ss66531754	TMEM18	1	0	0.203624
rs4641552	ss66167496	FAIM2	1	0	0.203624
rs16852397	ss66143114	SEC16B	1	0	0.203565
rs17599823	ss66354013	GNPDA13	1	0	0.203565
rs12117681	ss66492111	NEGR1	1	0	0.203215
rs1420297	ss66259714	FTO	1	0	0.202807
rs6726475	ss66325343	TMEM18	1	0	0.202807
rs13333140	ss66181646	FTO	1	0	0.202807
rs8053489	ss66269183	FTO	1	0	0.202055
rs12634640	ss66386660	ETV5	1	0	0.201824
rs2280391	ss66353388	ETV5	1	0	0.201824
rs6499658	ss66365807	FTO	1	0	0.201824
rs2111112	ss66344996	FTO	1	0	0.201652
rs7690764	ss66095141	GNPDA127	1	0	0.201652
rs1390911	ss66300892	GNPDA130	1	0	0.201652
rs4309610	ss66301398	TMEM18	1	0	0.201595
rs11030119	ss66153438	BDNF	1	0	0.201365
rs7187949	ss66478315	FTO	1	0	0.201136
rs554161	ss66160604	NEGR1	1	0	0.201136
rs6754187	ss66198026	TMEM18	1	0	0.200851
rs11607114	ss66164258	MTCH2	1	0	0.200453
rs8050690	ss66516095	FTO	1	0	0.20017
rs17529888	ss66443374	NEGR1	1	0	0.199944
rs1874024	ss66461544	FTO	1	0	0.199437
rs1525716	ss66204328	BDNF	1	0	0.199437
rs4686734	ss66458067	ETV5	1	0	0.198932
rs41461947	ss66517233	GNPDA36	1	0	0.198932
rs6425425	ss66436390	SEC16B	1	0	0.198932
rs1373912	ss66166041	NEGR1	1	0	0.198932
rs4854306	ss66461081	TMEM18	1	0	0.198821
rs12288512	ss66367500	BDNF	1	0	0.198821
rs7255249	ss66496505	KCTD15	1	0	0.198821
rs17834073	ss66529323	KCTD15	1	0	0.198597
rs41508450	ss66304899	SEC16B	1	0	0.197987
rs1420290	ss66084535	FTO	1	0	0.19771
rs17729501	ss66309381	TMEM18	1	0	0.19771
rs11673780	ss66330734	TMEM18	1	0	0.197655
rs17091734	ss66493576	NEGR1	1	0	0.196448
rs889139	ss66206159	KCTD15	1	0	0.196448
rs16860234	ss66268817	ETV5	1	0	0.196122
rs7640744	ss66075108	ETV5	1	0	0.196122
rs1878234	ss66046406	FAIM2	1	0	0.196068
rs4321029	ss66072792	FAIM2	1	0	0.195095
rs4652287	ss66230305	SEC16B	1	0	0.195095
rs748815	ss66243861	FTO	1	0	0.195095
rs7309966	ss66335399	FAIM2	1	0	0.195095
rs10470000	ss66290198	TMEM18	1	0	0.195095
rs284690	ss66290473	KCTD15	1	0	0.194505
rs1532304	ss66150950	FTO	1	0	0.194132
rs782239	ss66435371	NEGR1	1	0	0.194132
rs12419692	ss66404199	MTCH2	1	0	0.193654
rs10506288	ss66126179	FAIM2	1	0	0.192863
rs10517107	ss66506193	GNPDA47	1	0	0.192863
rs1005731	ss66191273	KCTD15	1	0	0.19281
rs9830802	ss66465753	ETV5	1	0	0.192026
rs2052270	ss66161208	FTO	1	0	0.192026
rs1113428	ss66506195	GNPDA101	1	0	0.192026
rs11692330	ss66299094	TMEM18	1	0	0.191042
rs12035381	ss66290067	SEC16B	1	0	0.191042
rs12365863	ss66193646	BDNF	1	0	0.190733
rs2287078	ss66282535	FTO	1	0	0.190733
rs2889756	ss66100563	ETV5	1	0	0.190579
rs3095571	ss66072519	FTO	1	0	0.190579
rs11585009	ss66043558	SEC16B	1	0	0.190579
rs10753177	ss66189409	SEC16B	1	0	0.190323
rs7120548	ss66148638	MTCH2	1	0	0.190016
rs10913465	ss66063703	SEC16B	1	0	0.189609
rs6425445	ss66220066	SEC16B	1	0	0.189609
rs8179316	ss66257129	NEGR1	1	0	0.189254
rs1883902	ss66159252	SEC16B	1	0	0.187998
rs6751259	ss66110144	TMEM18	1	0	0.187649
rs619662	ss66376179	MC4R	1	0	0.187649
rs12963371	ss66492646	MC4R	1	0	0.187005
rs6444150	ss66042281	ETV5	1	0	0.186955
rs1022800	ss66182775	SEC16B	1	0	0.186857
rs1051006	ss66483336	MTCH2	1	0	0.186267
rs16953731	ss66385482	FTO	1	0	0.185778
rs4588402	ss66478962	FTO	1	0	0.185778
rs1558910	ss66062178	ETV5	1	0	0.185778
rs17090910	ss66469045	NEGR1	1	0	0.185778
rs11127502	ss66227095	TMEM18	1	0	0.185729
rs12987038	ss66130947	TMEM18	1	0	0.184856
rs1866511	ss66306962	GNPDA57	1	0	0.184856
rs16945088	ss66429282	FTO	1	0	0.18476
rs10783337	ss66169778	FAIM2	1	0	0.184327
rs12130153	ss66051337	NEGR1	1	0	0.184183
rs7253204	ss66376166	KCTD15	1	0	0.183801
rs2817867	ss66169059	NEGR1	1	0	0.182898
rs11029926	ss66220828	BDNF	1	0	0.182474
rs11030066	ss66428001	BDNF	1	0	0.182286
rs10406663	ss66445302	KCTD15	1	0	0.181912
rs11169080	ss66209979	FAIM2	1	0	0.181678
rs7196647	ss66137535	FTO	1	0	0.18112
rs12933229	ss66231705	SH2B1	1	0	0.181074
rs16967984	ss66344999	KCTD15	1	0	0.180843
rs4567411	ss66512046	BDNF	1	0	0.180843
rs4695719	ss66512876	GNPDA19	1	0	0.179604
rs16968044	ss66231539	KCTD15	1	0	0.179468
rs10503040	ss66330001	MC4R	1	0	0.179468
rs4614834	ss66137437	MC4R	1	0	0.179195
rs11030180	ss66425690	BDNF	1	0	0.179195
rs2102497	ss66475443	FTO	1	0	0.178923
rs10938377	ss66067543	GNPDA144	1	0	0.178923
rs7250413	ss66219970	KCTD15	1	0	0.178743
rs4546037	ss66239459	TMEM18	1	0	0.177979
rs1351155	ss66267199	MC4R	1	0	0.177711
rs6704725	ss66116580	TMEM18	1	0	0.177399
rs17836498	ss66329837	MC4R	1	0	0.177399
rs631503	ss66464422	NEGR1	1	0	0.177222
rs1934650	ss66422324	SEC16B	1	0	0.176912
rs10875989	ss66449031	FAIM2	1	0	0.176735
rs11917863	ss66438738	ETV5	1	0	0.176163
rs12131816	ss66503743	NEGR1	1	0	0.175552
rs11075994	ss66223900	FTO	1	0	0.175334
rs16852325	ss66256525	SEC16B	1	0	0.175117
rs17248645	ss66518507	KCTD15	1	0	0.173615
rs41528452	ss66061124	NEGR1	1	0	0.173359
rs10767686	ss66078661	BDNF	1	0	0.173021
rs7299609	ss66273907	FAIM2	1	0	0.173021
rs11639638	ss66374827	FTO	1	0	0.172725
rs12292520	ss66386280	MTCH2	1	0	0.172389
rs7138803	ss66089137	FAIM2	1	0	0.172053
rs17503709	ss66343675	NEGR1	1	0	0.171595
rs7556006	ss66435339	NEGR1	1	0	0.171595
rs7227646	ss66218327	MC4R	1	0	0.171387
rs10193882	ss66134457	TMEM18	1	0	0.169947
rs9940128	ss66271248	FTO	1	0	0.169459
rs17363292	ss66301755	NEGR1	1	0	0.169419
rs11029988	ss66374727	BDNF	1	0	0.169419
rs1858410	ss66402838	GNPDA181	1	0	0.169297
rs10415555	ss66116983	KCTD15	1	0	0.169135
rs7433760	ss66373191	ETV5	1	0	0.167892
rs17470898	ss66377399	GNPDA174	1	0	0.167376
rs17707300	ss66047484	SH2B1	1	0	0.167218
rs9309730	ss66448650	TMEM18	1	0	0.164498
rs4530133	ss66365809	FTO	1	0	0.163965
rs184172	ss66058497	FAIM2	1	0	0.163851
rs7479361	ss66182633	MTCH2	1	0	0.163359
rs918220	ss66100562	ETV5	1	0	0.162236
rs11039250	ss66306487	MTCH2	1	0	0.161829
rs12407207	ss66525776	NEGR1	1	0	0.160181
rs11209875	ss66493255	NEGR1	1	0	0.16
rs12287873	ss66239875	BDNF	1	0	0.158142
rs1112456	ss66432962	NEGR1	1	0	0.157543
rs2032240	ss66386758	MC4R	1	0	0.156672
rs2305982	ss66173402	MTCH2	1	0	0.156672
rs1445583	ss66253129	NEGR1	1	0	0.155365
rs394682	ss66327124	FAIM2	1	0	0.154013
rs9955380	ss66499393	MC4R	1	0	0.152225
rs1390913	ss66293047	GNPDA125	1	0	0.150542
rs9924619	ss66161588	SH2B1	1	0	0.148397
rs11209917	ss66515759	NEGR1	1	0	0.146979
rs9972717	ss66274843	FTO	1	0	0.145889
rs6778486	ss66038371	ETV5	1	0	0.144756
rs1510266	ss66216954	SEC16B	1	0	0.14402
rs16852409	ss66389767	SEC16B	1	0	0.14402
rs2630388	ss66325269	NEGR1	1	0	0.143932
rs17461319	ss66475425	GNPDA21	1	0	0.142283
rs16968029	ss66270425	KCTD15	1	0	0.135218
rs6548247	ss66469509	TMEM18	1	0	0.130459
rs1421090	ss66087886	FTO	1	0	0.126882
rs12144442	ss66291177	SEC16B	1	0	0.0949189
